# Supplementary material for: Maternal adverse childhood experiences (ACEs) and DNA methylation of newborns in cord blood
Source: Clin Epigenetics. 2023 Oct 16;15:162. doi: 10.1186/s13148-023-01581-y (PMC10577922; doi:10.1186/s13148-023-01581-y)
Supplement: Supplementary file 2 — Additional file 2: Table S1. Lookup of Moore et al. results including top CpG located in each correlated methylated region (p < 0.005) and individual CpGs (p < 0.0005), and EWAS results from the current study. Table S2. Lookup of Kotsakis Ruehlmann et al. results including CpGs associated with prenatal cumulative stress or individual stress domains in PACE (p value < 2.4 × 10−7), and EWAS results from the current study. [file 13148_2023_1581_MOESM2_ESM.xlsx]

## Sheet: Table S1
Table S1: Lookup of Moore et al. results including top CpG located in each correlated methylated region (p < 0.005) and individual CpGs (p < 0.0005), and EWAS results from the current study.
								CHAMACOS results
											Total number of ACEs categorized									Mutually adjusted ACEs
				Moore et al. results				Total number of ACEs			1-3 vs. 0 ACEs			4-10 vs. 0 ACEs			4-10 vs. 1-3 ACEs			Emotional abuse			Physical abuse			Sexual abuse			Emotional neglect			Physical neglect			Domestic violence in household			Substance abuse in household			Mental illness in household			Household member incarcerated			Parents divorced
CpG	Chr	Position	Gene	Level of analysis	logFC	p-value	Adjusted p-value	logFC	p-value	q-value	logFC	p-value	q-value	logFC	p-value	q-value	logFC	p-value	q-value	logFC	p-value	q-value	logFC	p-value	q-value	logFC	p-value	q-value	logFC	p-value	q-value	logFC	p-value	q-value	logFC	p-value	q-value	logFC	p-value	q-value	logFC	p-value	q-value	logFC	p-value	q-value	logFC	p-value	q-value
cg00176638	1	202778443	KDM5B	Correlated methylated region	-0.0556231	0.00441796	0.735302	-0.0138611	0.199216	0.999989	-0.162597	0.0120558	0.999994	-0.150647	0.0314221	0.999994	0.0119495	0.878347	0.999994	-0.112373	0.317957	0.903689	-0.0694714	0.510751	0.923185	-0.173951	0.0935668	0.883943	-0.0514235	0.623074	0.932138	0.204807	0.0728533	0.883943	0.0494393	0.620631	0.931924	0.009758	0.914821	0.950299	0.0399257	0.723609	0.939346	-0.0982997	0.354833	0.907976	0.0498465	0.511791	0.923264
cg00184457	8	8946301		Individual CpG	0.0490716	0.000272246	0.89481	-0.01862	0.0188358	0.999989	0.0320619	0.503112	0.999994	-0.0928224	0.0746971	0.999994	-0.124884	0.0329487	0.999994	-0.0774884	0.339875	0.906357	-0.0629403	0.40915	0.91353	0.104045	0.164018	0.887792	-0.0362295	0.631326	0.932772	-0.00715689	0.930457	0.950994	-0.047905	0.506427	0.922808	0.127254	0.0545308	0.883943	-0.20881	0.0111016	0.883943	-0.0348879	0.648755	0.934081	0.0188125	0.731397	0.939883
cg00363486	18	77794302	C18orf22	Correlated methylated region	-0.0299485	0.00449838	0.735302	0.00769666	0.111494	0.999989	0.0016561	0.954823	0.999994	0.0515939	0.104616	0.999994	0.0499378	0.161211	0.999994	-0.0516183	0.307993	0.902696	0.0149402	0.753155	0.94126	0.0351997	0.449297	0.917398	0.0896384	0.0581174	0.883943	0.00700158	0.891094	0.948989	-0.0291564	0.516629	0.923708	0.0112933	0.783252	0.942846	-0.0261916	0.606221	0.930801	-0.0492725	0.302815	0.902175	0.0374474	0.273898	0.898872
cg00454932	1	171750547	METTL13;METTL13;METTL13	Individual CpG	-0.0299002	0.000459321	0.91166	-0.0130738	0.00953301	0.999989	-0.0193865	0.527976	0.999994	-0.0515208	0.122684	0.999994	-0.0321343	0.38986	0.999994	0.0316024	0.544104	0.925732	-0.0172089	0.725054	0.939453	-0.0096182	0.840783	0.94634	-0.0395492	0.414951	0.914336	0.0131281	0.803156	0.944228	-0.0310304	0.502742	0.92243	0.061132	0.149399	0.886547	-0.140284	0.0079434	0.883943	-0.054552	0.268095	0.898239	-0.0276911	0.431716	0.915931
cg00472281	5	1205496	SLC6A19	Correlated methylated region	0.0369623	0.00430909	0.735302	0.00527245	0.361318	0.999989	0.0439863	0.209263	0.999994	0.0199715	0.598137	0.999994	-0.0240148	0.572257	0.999994	-0.0159297	0.794311	0.943627	-0.0113377	0.843428	0.946476	0.0448954	0.424585	0.915287	-0.00408779	0.942697	0.95161	0.0248683	0.687418	0.93684	-0.0152902	0.778252	0.942587	-0.0461237	0.353059	0.907818	0.0794197	0.196751	0.890915	0.0251424	0.663079	0.935076	0.0296739	0.472639	0.919628
cg00512280	19	2282161	C19orf35;C19orf35	Individual CpG	-0.0324499	0.00030965	0.89481	-0.00301581	0.572607	0.999989	-0.0196821	0.544144	0.999994	-0.0140289	0.689807	0.999994	0.00565327	0.886018	0.999994	0.0648069	0.248297	0.895822	-0.05248	0.319464	0.903877	0.0476977	0.355081	0.908001	-0.0367142	0.48175	0.920511	0.0168664	0.766002	0.942017	0.0542489	0.276718	0.899251	-0.0241687	0.595359	0.929933	-0.0287222	0.609973	0.931115	-0.0469212	0.37571	0.910157	-0.0581518	0.125849	0.884233
cg00549798	22	40814431	MKL1	Correlated methylated region	0.023613	0.0028837	0.724313	0.00479177	0.461141	0.999989	0.0196223	0.61931	0.999994	0.0103232	0.809332	0.999994	-0.0092991	0.846423	0.999994	0.0338699	0.619673	0.931833	-0.0583319	0.363344	0.908741	-0.0380849	0.543947	0.925713	-0.0158783	0.802567	0.944179	-0.00253978	0.970637	0.952944	0.0174951	0.772925	0.942362	-0.0108154	0.845196	0.946559	0.168637	0.0147105	0.883943	-0.0242267	0.706931	0.938191	0.0374721	0.416768	0.914462
cg00804934	1	2572713		Individual CpG	0.0351938	0.000244672	0.89481	0.0126587	0.0628173	0.999989	0.00433202	0.9159	0.999994	0.0888621	0.0467884	0.999994	0.0845301	0.0914324	0.999994	0.0761239	0.282367	0.89993	0.0577181	0.385365	0.911259	-0.0231519	0.72175	0.939211	-0.0724181	0.271948	0.898602	0.0575387	0.42141	0.914937	0.115072	0.0683234	0.883943	-0.116323	0.043939	0.883943	-0.0261103	0.713188	0.938634	0.0831356	0.214048	0.892765	-0.0209021	0.66182	0.934977
cg00850340	10	126432777	FAM53B;FAM53B	Individual CpG	-0.0320982	0.000216582	0.89481	-0.0043294	0.296408	0.999989	0.0204315	0.415364	0.999994	-0.0246966	0.363668	0.999994	-0.0451281	0.139849	0.999994	0.0131414	0.761557	0.941777	-0.0890155	0.0297828	0.883943	-0.0479523	0.229422	0.893989	0.0366918	0.363248	0.908741	0.0634151	0.148866	0.886486	-0.0229727	0.550729	0.926446	0.0211726	0.547255	0.926115	0.00369255	0.932357	0.951099	-0.0365849	0.371532	0.90967	0.0013462	0.963308	0.952657
cg01210642	6	36921499	PI16	Correlated methylated region	0.0286352	0.000130103	0.55299	-0.00571669	0.336815	0.999989	-0.0346621	0.335198	0.999994	-0.0605369	0.12111	0.999994	-0.0258748	0.553795	0.999994	-0.0567835	0.365781	0.908991	0.00472462	0.936088	0.951292	0.0105467	0.854874	0.947057	-0.0798033	0.172751	0.88881	0.100521	0.114313	0.884002	0.0040524	0.942033	0.951573	-0.0410731	0.420299	0.91477	0.0321331	0.610155	0.931117	0.0029698	0.960005	0.952505	-0.000103576	0.99805	0.954063
cg01306614	5	72112331	TNPO1	Correlated methylated region	-0.0345507	0.00409151	0.735302	-0.00130677	0.725368	0.999989	-0.000168869	0.994036	0.999994	-0.000585936	0.980903	0.999994	-0.000417067	0.987887	0.999994	-0.014684	0.708391	0.938306	-0.0238274	0.518469	0.923827	0.0246357	0.495149	0.921691	0.01946	0.59446	0.929851	-0.00912183	0.818287	0.945101	0.022948	0.510886	0.923197	0.0221234	0.487879	0.921077	-0.0461077	0.243233	0.895324	-0.0260547	0.48244	0.920573	-0.00432549	0.870473	0.947887
cg01416168	1	48687359	SLC5A9;SLC5A9	Correlated methylated region	-0.0232866	0.000317372	0.55299	0.00601398	0.28249	0.999989	-0.0377762	0.263951	0.999994	0.0317702	0.385585	0.999994	0.0695463	0.0914983	0.999994	0.176277	0.00207235	0.883943	-0.0349686	0.509973	0.923087	-0.049892	0.337099	0.905983	-0.180717	0.000719329	0.883943	0.13724	0.0171343	0.883943	0.0051458	0.918304	0.950445	-0.0160091	0.726934	0.939569	-0.0300611	0.596225	0.929966	0.0342233	0.521156	0.924066	0.00356006	0.925653	0.950751
cg01466615	2	241756174	KIF1A	Individual CpG	0.0458057	0.000183374	0.89481	0.00579827	0.337662	0.999989	-0.00617698	0.866005	0.999994	0.0446816	0.260794	0.999994	0.0508586	0.254074	0.999994	0.00282288	0.964505	0.952711	0.0221696	0.70996	0.938404	-0.00114281	0.984367	0.953489	-0.0126364	0.830552	0.945779	0.00372259	0.953731	0.952187	0.122682	0.0306511	0.883943	-0.0161764	0.753495	0.941282	-0.083146	0.19308	0.890419	-0.0348365	0.561071	0.927226	-0.00228192	0.957548	0.952364
cg01476842	7	1422820		Individual CpG	0.0249281	0.000400111	0.91166	-0.000111583	0.97996	0.999989	-0.0320326	0.23406	0.999994	-0.00921291	0.751673	0.999994	0.0228197	0.485149	0.999994	0.0442917	0.347885	0.90711	-0.0327083	0.460408	0.918384	0.0496001	0.253214	0.896368	-0.00848022	0.846711	0.946641	-0.0273751	0.565911	0.927633	-0.0106655	0.798986	0.943943	-0.00923895	0.809208	0.944553	0.0350992	0.458805	0.918227	5.12e-05	0.999081	0.954112	-0.0231589	0.467433	0.919173
cg01538731	16	87757018	KLHDC4	Correlated methylated region	0.0688511	0.00162996	0.683422	-0.0194092	0.257281	0.999989	-0.17319	0.0937066	0.999994	-0.196398	0.0795067	0.999994	-0.0232087	0.852877	0.999994	0.195107	0.27777	0.899388	-0.105134	0.533147	0.924903	-0.184187	0.265176	0.897742	-0.0567488	0.734103	0.940008	-0.0668129	0.712843	0.938612	0.121797	0.445411	0.916947	0.0117167	0.935908	0.951282	0.219793	0.223794	0.893486	-0.0927226	0.584445	0.929076	-0.260739	0.0327195	0.883943
cg01631325	18	60191404	ZCCHC2	Correlated methylated region	-0.0532014	0.00214949	0.693744	-0.00721951	0.247999	0.999989	0.0144316	0.70271	0.999994	-0.0481401	0.24081	0.999994	-0.0625718	0.174568	0.999994	0.072605	0.267116	0.898089	-0.109245	0.0763474	0.883943	-0.0364358	0.54422	0.925749	-0.0145723	0.810574	0.944625	-0.00011605	0.998598	0.954101	0.0277385	0.632808	0.932902	0.0175469	0.740754	0.940376	0.0291536	0.656886	0.934662	0.0769337	0.213279	0.892653	-0.0806658	0.0689227	0.883943
cg01705458	11	27384997	CCDC34;CCDC34	Individual CpG	0.0300154	0.000414861	0.91166	-0.00301599	0.624077	0.999989	0.0375318	0.313924	0.999994	-0.015367	0.703218	0.999994	-0.0528988	0.243344	0.999994	0.00745318	0.906217	0.949847	-0.0585555	0.325223	0.904574	-0.0196051	0.736122	0.940145	0.0908391	0.124217	0.884035	-0.0216698	0.7349	0.940061	-0.132617	0.0192731	0.883943	0.129296	0.0126135	0.883943	-0.113738	0.0748514	0.883943	0.0570398	0.340334	0.906394	0.0177052	0.678849	0.936193
cg01801191	16	83992318	OSGIN1;OSGIN1;OSGIN1	Correlated methylated region	0.0245927	0.000809513	0.588285	-0.00311577	0.562389	0.999989	-0.00467454	0.885965	0.999994	-0.0325495	0.357291	0.999994	-0.0278749	0.482166	0.999994	0.0147689	0.792879	0.94352	-0.003963	0.940216	0.951487	-0.0569035	0.271995	0.898602	0.0147721	0.777837	0.94257	0.0327867	0.564542	0.927551	0.0234466	0.639089	0.933412	-0.0665879	0.146019	0.886178	0.055013	0.330885	0.905319	-0.106748	0.0456907	0.883943	0.0158232	0.677251	0.936096
cg01843999	5	137438732		Individual CpG	0.0361901	0.000344768	0.89481	0.00163641	0.785315	0.999989	-0.016348	0.653962	0.999994	-0.00277276	0.944045	0.999994	0.0135752	0.75948	0.999994	0.144963	0.0195672	0.883943	-0.111357	0.0556537	0.883943	-0.129907	0.0228322	0.883943	-0.0319007	0.578171	0.928616	0.0121177	0.845807	0.946599	0.00259791	0.962151	0.952581	-0.00794597	0.873784	0.94803	0.139479	0.0252632	0.883943	0.0364502	0.531191	0.924803	0.0219996	0.597345	0.930057
cg01959412	4	4861398	MSX1;MSX1	Correlated methylated region	-0.0268463	0.00211333	0.693744	-5.98e-05	0.993305	0.999989	-0.0115623	0.788959	0.999994	0.0260075	0.578579	0.999994	0.0375698	0.474726	0.999994	-0.00346568	0.961779	0.952575	0.0291915	0.667556	0.935405	0.133171	0.0464589	0.883943	-0.111201	0.0998916	0.883943	-0.0236205	0.74679	0.940823	0.125051	0.0529674	0.883943	-0.00356223	0.951626	0.952106	-0.20835	0.00459224	0.883943	-0.0776647	0.256354	0.896741	0.0561185	0.251771	0.896235
cg02007493	14	105647510	NUDT14	Individual CpG	-0.0201754	0.000465253	0.91166	-5.65e-05	0.988337	0.999989	-0.0271161	0.246388	0.999994	0.00259853	0.918195	0.999994	0.0297146	0.296027	0.999994	0.0281252	0.492708	0.921517	-0.0439597	0.254342	0.89647	0.0369842	0.326883	0.904788	-0.0157118	0.680424	0.936321	0.0139217	0.73694	0.940189	0.0146517	0.687443	0.936841	-0.00765017	0.818125	0.945092	-0.00901858	0.826573	0.945591	-0.0416399	0.282632	0.899962	0.0103571	0.708407	0.938308
cg02418909	7	4811322		Individual CpG	0.02598	0.000489111	0.91166	-0.00590489	0.368813	0.999989	0.0220145	0.580121	0.999994	-0.0365276	0.397188	0.999994	-0.0585421	0.227092	0.999994	-0.0393932	0.564782	0.927562	0.0589249	0.359683	0.908396	-0.1032	0.102076	0.883943	-0.0216932	0.733314	0.939976	0.0262759	0.704091	0.93801	-0.0320136	0.598502	0.930122	-0.0578041	0.298622	0.901612	0.0821597	0.232715	0.894323	-0.000643631	0.992048	0.95375	0.0526711	0.255312	0.89658
cg02454264	16	4897716	GLYR1;UBN1	Individual CpG	-0.0526918	0.000465928	0.91166	-0.0112353	0.0232237	0.999989	0.0312076	0.296177	0.999994	-0.0525685	0.105109	0.999994	-0.083776	0.0218514	0.999994	0.018277	0.719178	0.939058	-0.0759895	0.112827	0.884002	-0.0294983	0.528109	0.924525	0.0202058	0.669377	0.935524	-0.00940784	0.854788	0.947052	0.0551686	0.222891	0.893477	0.0291332	0.480499	0.920392	-0.109325	0.0334059	0.883943	-0.00330245	0.945142	0.951751	-0.0419432	0.223001	0.893477
cg02594940	19	35759230	USF2;USF2	Correlated methylated region	0.0149595	0.00493104	0.735302	0.00298425	0.424096	0.999989	0.0362913	0.108417	0.999994	0.0166454	0.495533	0.999994	-0.0196458	0.473542	0.999994	0.00242254	0.95067	0.952058	-0.0316256	0.390508	0.911622	0.0236702	0.51117	0.923229	0.0643289	0.0789248	0.883943	-0.0447124	0.259796	0.897169	-0.0456784	0.190401	0.890038	0.0503473	0.114602	0.884002	0.00443839	0.910171	0.950073	-0.0299334	0.418689	0.914666	0.0267561	0.31269	0.903308
cg02600514	16	67472499	ATP6V0D1	Individual CpG	0.0488404	0.000324502	0.89481	-0.00310916	0.706043	0.999989	-0.0491404	0.325637	0.999994	-0.0233492	0.666103	0.999994	0.0257911	0.671039	0.999994	-0.0333143	0.699689	0.937663	0.097865	0.228663	0.893924	-0.0934748	0.239982	0.894846	0.079559	0.322931	0.904221	-0.0183487	0.833597	0.945954	-0.132028	0.0866593	0.883943	0.00776317	0.91183	0.950175	0.0766783	0.377261	0.910397	-0.0708846	0.385199	0.911238	0.00390453	0.946651	0.951824
cg02697649	2	202901045	FZD7	Correlated methylated region	-0.0879867	0.00267152	0.724313	0.012446	0.505399	0.999989	-0.0557373	0.623085	0.999994	0.0464399	0.705447	0.999994	0.102177	0.45892	0.999994	-0.038897	0.844083	0.946494	0.0678944	0.714862	0.938759	0.0348985	0.84781	0.946732	-0.0450302	0.806771	0.944434	0.173112	0.38731	0.911436	-0.185149	0.292902	0.901114	0.191967	0.232869	0.894372	0.0671644	0.735361	0.940086	-0.141546	0.448893	0.917347	-0.0969186	0.468684	0.919306
cg02700454	8	126441997	TRIB1	Individual CpG	-0.0241367	1.46e-05	0.89481	0.00046999	0.893439	0.999989	0.006378	0.764529	0.999994	0.0109329	0.635658	0.999994	0.00455494	0.860344	0.999994	0.0229628	0.536445	0.925188	-0.0242317	0.487531	0.921039	0.0211773	0.535212	0.925044	0.00729239	0.832876	0.945907	-0.0153513	0.682726	0.936509	0.00791828	0.810335	0.94462	0.0246372	0.414175	0.914235	-0.0402206	0.281651	0.899783	-0.0398772	0.25624	0.896733	0.00707439	0.777982	0.942578
cg02708813	8	144911462	PUF60;PUF60;PUF60	Correlated methylated region	-0.0305389	0.00268156	0.724313	-0.0040666	0.26761	0.999989	-0.0219545	0.323059	0.999994	-0.0310073	0.198152	0.999994	-0.00905277	0.737249	0.999994	0.0213597	0.583375	0.928983	-0.018205	0.618782	0.931752	-0.00474811	0.894468	0.949183	-0.0225276	0.53437	0.925012	0.0155429	0.693081	0.937183	-0.00667183	0.847075	0.946675	0.0222572	0.481631	0.920511	-0.0640673	0.102699	0.883943	-0.00461037	0.9002	0.949491	-0.00392127	0.881512	0.948482
cg02716792	16	81480551	CMIP	Correlated methylated region	0.0360859	0.00239805	0.716229	-0.0118995	0.045568	0.999989	-0.00892185	0.805249	0.999994	-0.0483884	0.218086	0.999994	-0.0394666	0.370239	0.999994	-0.070481	0.263438	0.897451	0.0469832	0.427103	0.915488	0.00862355	0.881492	0.948482	-0.0502294	0.391538	0.91167	-9.05e-05	0.998865	0.954101	-0.00555309	0.920879	0.950543	0.0168205	0.741968	0.94047	-0.0846924	0.181363	0.889238	0.00527829	0.929206	0.950924	0.00227956	0.957239	0.952349
cg02717547	13	20971320		Individual CpG	0.0308083	0.000298785	0.89481	-0.00187342	0.800808	0.999989	-0.0221074	0.623806	0.999994	-0.0048454	0.920947	0.999994	0.017262	0.752758	0.999994	0.0226094	0.770883	0.942278	0.0714189	0.328137	0.904979	-0.115595	0.106653	0.883943	-0.117382	0.105598	0.883943	0.0926109	0.239124	0.89475	0.0658035	0.340779	0.906421	-0.0496825	0.430962	0.915898	-0.0299946	0.700582	0.937751	0.0735035	0.316726	0.903623	-0.0327259	0.532972	0.924898
cg02904657	15	40571997		Correlated methylated region	-0.0590837	0.00160608	0.683422	0.00559925	0.65949	0.999989	0.00972468	0.899717	0.999994	0.0256275	0.759256	0.999994	0.0159029	0.865425	0.999994	0.164079	0.222775	0.893477	-0.209002	0.0989606	0.883943	0.0382215	0.756932	0.941541	-0.0132443	0.91562	0.950318	-0.00757594	0.955518	0.952268	0.0540018	0.650996	0.934236	0.0294721	0.786949	0.943138	0.171789	0.203956	0.891695	-0.0399375	0.752854	0.941254	-0.0781988	0.389375	0.911519
cg03099780	13	97864475		Individual CpG	0.0496372	0.000207787	0.89481	-0.00617985	0.445248	0.999989	0.000789501	0.987166	0.999994	-0.0460686	0.386838	0.999994	-0.0468581	0.432761	0.999994	-0.0397907	0.642464	0.933622	0.120454	0.135838	0.884903	-0.0421615	0.592683	0.929671	-0.0394292	0.621167	0.931969	0.0143282	0.868684	0.947792	0.00685474	0.928268	0.950887	-0.0933346	0.18085	0.889235	0.031034	0.718497	0.939011	-0.0183023	0.821064	0.94525	-0.0202839	0.726154	0.939549
cg03113871	22	31317787	C22orf27	Correlated methylated region	0.0418175	0.00174154	0.685223	0.00408733	0.584832	0.999989	0.018084	0.690561	0.999994	0.0182565	0.710701	0.999994	0.000172561	0.997507	0.999994	0.0960612	0.223724	0.893486	-0.0427722	0.563557	0.927475	0.0211884	0.76993	0.942236	-0.101138	0.169026	0.888338	0.00214208	0.978553	0.95331	0.130932	0.0627828	0.883943	-0.0533295	0.404924	0.913184	0.0336116	0.671158	0.935674	-0.0719494	0.334168	0.905676	0.00876051	0.869308	0.94784
cg03120717	11	124670846	C11orf61	Correlated methylated region	0.023628	0.00419719	0.735302	0.00115102	0.822102	0.999989	0.0165049	0.595312	0.999994	0.00443774	0.895103	0.999994	-0.0120672	0.749391	0.999994	-0.0528319	0.326556	0.904754	0.022745	0.652677	0.934352	-0.0201396	0.683848	0.936573	0.0894859	0.0751613	0.883943	-0.0510948	0.348134	0.907118	-0.0379947	0.427006	0.915481	0.0293189	0.50219	0.922381	0.0249104	0.64483	0.933808	-0.0731055	0.151217	0.886668	0.0482653	0.18526	0.889732
cg03142956	1	205012349	CNTN2;CNTN2	Individual CpG	-0.0441998	0.000186027	0.89481	-0.00185104	0.719243	0.999989	-0.00393737	0.899759	0.999994	0.0115704	0.732672	0.999994	0.0155077	0.683332	0.999994	0.0477871	0.36654	0.909081	-0.0676389	0.174368	0.88881	0.0551322	0.25753	0.896903	-0.0955474	0.0534372	0.883943	0.01711	0.748978	0.940993	0.11521	0.0150326	0.883943	-0.0170669	0.69095	0.937048	-0.0884645	0.0970682	0.883943	-0.0384268	0.441813	0.916696	0.0333961	0.350454	0.907463
cg03148562	19	34269211		Individual CpG	0.0299449	9.08e-05	0.89481	-0.000496519	0.886761	0.999989	0.0362133	0.085541	0.999994	-0.00124836	0.956197	0.999994	-0.0374616	0.143086	0.999994	0.0214105	0.556741	0.927006	-0.062988	0.0669277	0.883943	0.0192732	0.565037	0.927576	0.0405892	0.232082	0.894321	-0.0165057	0.654126	0.934437	-0.0355061	0.273371	0.898805	0.0441812	0.136344	0.884958	-0.0380879	0.298551	0.901598	-0.0013105	0.9696	0.952898	0.0197712	0.42215	0.915045
cg03183872	20	3140552	FASTKD5;UBOX5;UBOX5	Correlated methylated region	-0.10917	0.0028481	0.724313	-0.00489627	0.590282	0.999989	0.0100415	0.855744	0.999994	0.00465063	0.938061	0.999994	-0.0053909	0.936026	0.999994	0.0164569	0.86233	0.947495	-0.0121264	0.891819	0.949037	0.0386062	0.658252	0.934729	-0.138627	0.117871	0.884002	0.0888333	0.35529	0.90804	0.174272	0.0399907	0.883943	-0.0688508	0.372103	0.909701	-0.138241	0.148278	0.886403	-0.100355	0.26366	0.897502	0.00877668	0.891148	0.948996
cg03723321	7	1604407		Correlated methylated region	0.0247263	0.000667049	0.579358	0.000573519	0.902138	0.999989	0.0168614	0.551377	0.999994	0.000668421	0.982604	0.999994	-0.016193	0.637958	0.999994	0.035177	0.475679	0.91992	-0.0245542	0.596049	0.929953	-0.0513667	0.257842	0.896916	0.0504347	0.272417	0.898684	-0.0573344	0.25094	0.896062	-0.0138884	0.751185	0.941131	0.0367384	0.359127	0.908343	0.0715826	0.149447	0.886547	-0.00358628	0.938577	0.951415	-0.0293902	0.378055	0.910507
cg03768017	4	185747375	ACSL1	Correlated methylated region	-0.0422393	0.00335076	0.730566	-0.0106087	0.0644588	0.999989	-0.0473483	0.173945	0.999994	-0.0508439	0.177819	0.999994	-0.00349563	0.934042	0.999994	0.108012	0.0704959	0.883943	-0.083085	0.138036	0.885247	0.00497892	0.927406	0.950845	-0.0668476	0.227916	0.893813	-0.0544553	0.365569	0.908981	-0.041888	0.428158	0.915586	0.107719	0.0266713	0.883943	-0.0784638	0.189915	0.890026	-0.0286533	0.609833	0.931102	-0.00735196	0.854771	0.947052
cg03786582	6	127588601	RNF146	Individual CpG	-0.0385199	8.35e-05	0.89481	0.00722805	0.304106	0.999989	-0.0208748	0.622191	0.999994	0.0721822	0.116963	0.999994	0.093057	0.0720277	0.999994	-0.02633	0.719735	0.939085	-0.0392107	0.569647	0.927923	0.0727493	0.281649	0.899782	0.0723281	0.290345	0.900781	-0.0820407	0.269749	0.898444	0.0597058	0.360383	0.908506	0.0513579	0.389116	0.911504	-0.0965471	0.191332	0.890057	0.0376902	0.58661	0.929229	0.0287282	0.562495	0.927338
cg03803796	12	3575061		Individual CpG	0.0371278	0.000214522	0.89481	0.00276924	0.678283	0.999989	0.0298275	0.461553	0.999994	0.0189971	0.665015	0.999994	-0.0108304	0.825862	0.999994	-0.0269347	0.700676	0.937761	0.0935553	0.156396	0.887171	-0.0604795	0.348364	0.907146	-0.00224627	0.97252	0.953048	-0.00548582	0.938286	0.951402	0.0409445	0.510994	0.923208	-0.101444	0.0758373	0.883943	0.0838809	0.234266	0.894557	0.0591672	0.371678	0.909684	-0.0130148	0.783404	0.942861
cg03895690	16	84150676	MBTPS1	Individual CpG	-0.0215948	0.000473779	0.91166	-0.0013349	0.699836	0.999989	-0.0209199	0.319118	0.999994	-0.00466788	0.837237	0.999994	0.016252	0.524114	0.999994	0.0255561	0.478979	0.920259	-0.0397675	0.241583	0.895093	0.0177514	0.59266	0.92967	0.017431	0.603817	0.930604	0.0139477	0.702306	0.937876	0.00366495	0.90898	0.949993	0.0219027	0.454933	0.917883	-0.0695839	0.0561371	0.883943	-0.0174318	0.608987	0.931035	-0.0230378	0.345262	0.906818
cg03899609	16	29911630	SEZ6L2;SEZ6L2;ASPHD1;SEZ6L2;SEZ6L2	Individual CpG	-0.0197065	0.000124289	0.89481	-0.00236287	0.615236	0.999989	0.00200965	0.943875	0.999994	-0.00925637	0.764769	0.999994	-0.011266	0.745547	0.999994	-0.00677941	0.887796	0.948825	-0.0222692	0.621917	0.932052	0.0964183	0.0301859	0.883943	0.0139225	0.75561	0.941454	-0.0678137	0.164064	0.887792	-0.0647526	0.130663	0.884726	0.108892	0.00577198	0.883943	-0.0546372	0.258549	0.897029	-0.0609454	0.180349	0.889221	-0.00147352	0.963804	0.952685
cg04027548	12	21926447	KCNJ8	Correlated methylated region	-0.0405617	0.00111695	0.59952	-0.00352414	0.652481	0.999989	-0.0185362	0.696488	0.999994	-0.0106076	0.836759	0.999994	0.0079286	0.890845	0.999994	-0.110044	0.186405	0.889773	0.0126362	0.871393	0.947942	-0.0758684	0.321277	0.904092	0.0554467	0.473689	0.919704	0.0177601	0.832607	0.945896	0.0211723	0.774301	0.942419	0.0251917	0.708847	0.938317	0.0254881	0.760092	0.941727	0.0562641	0.473593	0.919701	-0.0224327	0.689535	0.936957
cg04059188	22	43045723	CYB5R3	Correlated methylated region	-0.0593183	0.00295343	0.7247	0.0129674	0.189479	0.999989	-0.105113	0.0762336	0.999994	0.0799387	0.212348	0.999994	0.185052	0.0106239	0.999994	-0.0972304	0.340385	0.906398	0.00752349	0.937332	0.951348	0.0312005	0.73904	0.940282	0.00157274	0.986764	0.953609	0.267676	0.0100654	0.883943	0.12397	0.171941	0.888659	-0.058771	0.477589	0.920088	-0.0398872	0.696721	0.937444	0.00344656	0.971415	0.952987	-0.145308	0.0359311	0.883943
cg04103993	2	196934154	DNAH7	Individual CpG	0.0295559	0.000116949	0.89481	-0.0013773	0.800369	0.999989	-0.0236954	0.473409	0.999994	-0.0112692	0.752868	0.999994	0.0124262	0.757038	0.999994	0.0153711	0.785966	0.943071	0.0200069	0.706797	0.93818	-0.048282	0.354117	0.907937	-0.0884448	0.0945298	0.883943	0.0450747	0.431459	0.915913	0.0274767	0.58503	0.929104	-0.0615861	0.181324	0.889238	0.0815635	0.152656	0.88675	-0.0274222	0.608051	0.930978	0.0419304	0.2738	0.898857
cg04138346	6	32938946	BRD2;BRD2;BRD2	Correlated methylated region	0.0375849	0.00032649	0.55299	-0.0113239	0.0300865	0.999989	0.00354637	0.910133	0.999994	-0.0752904	0.0280363	0.999994	-0.0788368	0.0402195	0.999994	-0.0651902	0.232251	0.894321	-0.0217817	0.670403	0.935591	0.0119845	0.810855	0.944639	0.0761727	0.134196	0.884899	-0.0523351	0.342665	0.906557	-0.0723513	0.136177	0.884951	0.0653132	0.140896	0.885544	-0.0496622	0.364591	0.908892	-0.0181766	0.72381	0.939363	0.00102199	0.977846	0.953268
cg04192862	10	28966472	BAMBI;BAMBI	Correlated methylated region	-0.0761558	0.000455858	0.555851	-0.00617857	0.35843	0.999989	-0.0364852	0.370516	0.999994	-0.0541156	0.220713	0.999994	-0.0176304	0.721691	0.999994	-0.0587751	0.396735	0.912278	-0.0580614	0.372953	0.909828	-0.0168861	0.790968	0.943411	-0.0632294	0.327537	0.904904	0.0780707	0.266079	0.897895	0.156514	0.0117773	0.883943	-0.0867722	0.124227	0.884035	-0.0749961	0.282062	0.899832	0.0741674	0.257848	0.896916	0.0461415	0.325053	0.90457
cg04214430	13	50702707		Correlated methylated region	-0.0334588	0.00134755	0.63871	0.00196607	0.780432	0.999989	-0.0613004	0.150178	0.999994	0.0200472	0.663258	0.999994	0.0813477	0.116542	0.999994	-0.0306956	0.676723	0.936049	-0.0295548	0.66918	0.935513	-0.0139792	0.83636	0.946087	-0.0128911	0.850761	0.946879	0.00646431	0.930803	0.951002	0.0263318	0.687331	0.936825	-0.0758405	0.205472	0.891764	0.0771257	0.297687	0.901514	0.0609208	0.381307	0.910904	0.108079	0.0309124	0.883943
cg04256238	12	133198063	P2RX2;P2RX2;P2RX2;P2RX2;P2RX2;P2RX2	Individual CpG	0.0307113	8.07e-05	0.89481	0.00165209	0.690708	0.999989	-0.0453718	0.0703639	0.999994	0.00104372	0.969216	0.999994	0.0464155	0.127411	0.999994	0.0219001	0.617701	0.931674	0.0208477	0.613067	0.93138	0.000977861	0.980656	0.953376	0.00329156	0.935746	0.951282	0.017623	0.691254	0.937052	-0.019202	0.622401	0.932089	0.00395267	0.911627	0.950159	0.0116131	0.79215	0.943487	-0.0637367	0.125158	0.884035	-0.0300123	0.312016	0.903254
cg04289036	1	43751270	C1orf210;C1orf210;C1orf210	Correlated methylated region	-0.0325277	0.00280756	0.724313	-0.0066077	0.17561	0.999989	-0.0424376	0.150743	0.999994	-0.0447148	0.162266	0.999994	-0.00227719	0.949296	0.999994	0.0497411	0.331397	0.90543	0.0198586	0.679459	0.936241	-0.0177193	0.706355	0.938164	-0.0256388	0.590327	0.92954	-0.0682855	0.187888	0.889857	0.0426985	0.348078	0.907111	-0.0576489	0.166204	0.888025	0.0529596	0.303374	0.902237	-0.0106368	0.825692	0.945537	-0.0481749	0.16452	0.887883
cg04341806	13	46757395	LCP1	Correlated methylated region	0.0346503	0.00184098	0.685223	0.000243645	0.978121	0.999989	0.0345141	0.521449	0.999994	-0.027968	0.631526	0.999994	-0.0624821	0.340176	0.999994	0.0561748	0.546499	0.926038	-0.0658295	0.452106	0.917709	-0.0791152	0.356004	0.908063	-0.0177412	0.837815	0.946199	0.160809	0.0890438	0.883943	-0.000411608	0.996031	0.953955	-0.057947	0.443755	0.916807	0.112536	0.229908	0.894024	-0.106579	0.226449	0.893721	-0.0354752	0.573065	0.928244
cg04593445	16	2265125	PGP	Individual CpG	-0.0421069	0.00011029	0.89481	-0.00538072	0.215203	0.999989	-0.00834375	0.750504	0.999994	-0.0444999	0.11875	0.999994	-0.0361561	0.257932	0.999994	0.0200066	0.659525	0.934812	-0.0889607	0.038201	0.883943	-0.0230813	0.58046	0.92876	-0.0312674	0.459709	0.918294	0.0466338	0.310531	0.903063	0.0651354	0.107736	0.884002	-0.0248387	0.500682	0.922218	0.0308265	0.499383	0.922107	-0.0242575	0.571699	0.928135	-0.00539814	0.860337	0.9474
cg04760602	4	54243733	FIP1L1;FIP1L1;FIP1L1	Individual CpG	-0.037578	0.000310081	0.89481	0.00360895	0.363118	0.999989	-0.0199445	0.406048	0.999994	0.0226424	0.384055	0.999994	0.0425869	0.145362	0.999994	-0.00766448	0.852289	0.946961	-0.0540552	0.163365	0.887759	0.043458	0.251752	0.896233	0.0388237	0.311637	0.903231	-0.0153973	0.711547	0.938517	0.0423302	0.248087	0.895814	0.0270989	0.41789	0.914572	-0.0231749	0.57535	0.928426	-0.0608293	0.118902	0.884002	0.0209354	0.452041	0.917709
cg04828493	13	111328783	CARS2	Correlated methylated region	0.0403891	0.0017948	0.685223	-0.00040584	0.932788	0.999989	-0.0325528	0.263997	0.999994	0.00549977	0.861505	0.999994	0.0380526	0.282855	0.999994	0.0261863	0.603487	0.930572	0.0322028	0.49673	0.921821	0.00907499	0.844743	0.946538	-0.0637599	0.175253	0.888871	0.0550043	0.281359	0.899746	0.0372113	0.406523	0.91332	-0.0799749	0.0519273	0.883943	-0.0800958	0.114962	0.884002	0.0174382	0.714119	0.938707	0.0206944	0.543655	0.925701
cg04838847	8	110587155	GOLSYN;GOLSYN;GOLSYN;GOLSYN;GOLSYN;GOLSYN;GOLSYN;GOLSYN;GOLSYN;GOLSYN;GOLSYN;GOLSYN;GOLSYN;GOLSYN;GOLSYN	Correlated methylated region	0.0383633	0.00383452	0.735302	0.00349395	0.66863	0.999989	0.0507515	0.305236	0.999994	0.0263995	0.622192	0.999994	-0.024352	0.685426	0.999994	0.0651425	0.44551	0.916952	0.0436945	0.58583	0.92915	-0.194188	0.0141296	0.883943	-0.0155982	0.844291	0.946503	0.064231	0.457007	0.918085	0.0400328	0.597626	0.930087	-0.0493077	0.476894	0.92003	0.0308935	0.718559	0.939022	-0.00968316	0.904336	0.949717	0.0152678	0.79117	0.943416
cg04888241	4	3768458	ADRA2C	Individual CpG	-0.039047	0.000272782	0.89481	0.00366122	0.505157	0.999989	-0.00843549	0.799634	0.999994	0.0395888	0.272368	0.999994	0.0480243	0.235562	0.999994	-0.0270976	0.634055	0.933018	0.0259271	0.627838	0.93251	0.0618081	0.238434	0.894707	0.0643765	0.225229	0.89368	-0.0743181	0.1977	0.890997	0.065466	0.196557	0.890881	0.0102869	0.823827	0.945421	-0.0937577	0.102327	0.883943	-0.0274273	0.609922	0.93111	-0.019887	0.605203	0.930742
cg05013438	8	125631251	MTSS1	Individual CpG	0.0394995	0.000282352	0.89481	0.00689128	0.346234	0.999989	-0.0599066	0.175109	0.999994	0.0350338	0.463462	0.999994	0.0949404	0.0777112	0.999994	-0.00342272	0.964426	0.952702	0.0653988	0.364957	0.908942	-0.0202208	0.774465	0.942424	-0.0403094	0.572734	0.92821	0.0756962	0.330105	0.905212	0.0741293	0.277867	0.89939	-0.145634	0.0203917	0.883943	0.0675321	0.381586	0.910917	0.04412	0.542879	0.925632	-0.0167846	0.746243	0.940775
cg05143694	7	132299913	PLXNA4	Correlated methylated region	-0.0363163	2.72e-05	0.397575	-0.00324505	0.529014	0.999989	-0.0199557	0.52219	0.999994	-0.0442775	0.190835	0.999994	-0.0243218	0.521231	0.999994	0.00868751	0.874291	0.948068	-0.0395942	0.443181	0.916798	-0.0326796	0.5177	0.923759	0.00825665	0.871672	0.94796	0.032981	0.552808	0.926591	0.000975085	0.984057	0.953474	0.00556701	0.90063	0.949508	0.00241891	0.965024	0.952725	-0.0634454	0.222128	0.89342	0.013784	0.710348	0.938428
cg05176991	18	24128116	KCTD1;KCTD1;KCTD1	Individual CpG	-0.0422328	3.97e-05	0.89481	0.00284427	0.632016	0.999989	0.00869217	0.809296	0.999994	0.0303074	0.437747	0.999994	0.0216152	0.621721	0.999994	0.0257459	0.676759	0.936053	-0.0683401	0.239697	0.89482	-0.052849	0.352483	0.907755	-0.0062312	0.913662	0.950273	0.0459959	0.46174	0.918562	0.114015	0.0389085	0.883943	0.0373943	0.456065	0.918017	-0.015842	0.798427	0.943912	-0.090107	0.123537	0.884035	-0.0190746	0.647658	0.933982
cg05344430	13	28366600	GSX1	Individual CpG	-0.0323102	7.62e-05	0.89481	-0.00074673	0.897358	0.999989	0.00974469	0.781569	0.999994	0.00641457	0.866223	0.999994	-0.00333012	0.937882	0.999994	-0.0561066	0.360512	0.90851	0.0609601	0.290514	0.900787	0.0248398	0.659434	0.934812	0.0166839	0.769962	0.942236	0.0173225	0.779914	0.942678	-0.0419665	0.441359	0.916641	0.0356406	0.474162	0.919731	-0.0778153	0.207318	0.891937	0.0391907	0.49859	0.922012	-0.0466074	0.261315	0.897272
cg05399244	17	179611	RPH3AL	Correlated methylated region	0.0524358	0.00278462	0.724313	-0.00277439	0.716304	0.999989	0.0555817	0.228202	0.999994	-0.0312701	0.530936	0.999994	-0.0868518	0.121992	0.999994	0.0180884	0.822428	0.945347	0.058883	0.437185	0.916319	0.000605827	0.993477	0.953823	-0.0606288	0.419432	0.914707	-0.0883573	0.279202	0.899448	0.0924132	0.198021	0.891014	-0.0488731	0.455504	0.917943	0.0347158	0.668172	0.935436	0.0627183	0.410367	0.913687	-0.0570333	0.295789	0.901351
cg05446010	6	11044558	ELOVL2;ELOVL2	Individual CpG	-0.0160567	0.000146444	0.89481	0.000106051	0.973442	0.999989	0.00691913	0.720425	0.999994	0.00910846	0.663729	0.999994	0.00218933	0.925789	0.999994	-0.0163425	0.622087	0.932057	-0.0295178	0.343811	0.906682	0.0347721	0.254762	0.896543	0.0470376	0.128635	0.884464	-0.00687916	0.83742	0.946156	-0.0191881	0.515014	0.923531	0.0363954	0.177383	0.889078	-0.0486575	0.145172	0.886077	-0.00441577	0.887811	0.948825	-0.00591327	0.7918	0.943458
cg05537210	4	110650914	PLA2G12A	Individual CpG	-0.021154	0.000367663	0.89481	0.00489588	0.313169	0.999989	-0.0209908	0.47275	0.999994	0.0465603	0.142511	0.999994	0.0675512	0.05847	0.999994	0.0521655	0.31219	0.903277	-0.0360313	0.457187	0.918105	0.0405156	0.393075	0.911818	-0.026424	0.58195	0.928863	0.00962352	0.853541	0.946995	0.00417619	0.927351	0.950842	0.0359496	0.390809	0.911638	-0.0174931	0.735519	0.940105	-0.0426323	0.38161	0.910917	0.00123358	0.971747	0.95301
cg05613083	16	87751605	KLHDC4	Individual CpG	0.0634616	0.00033623	0.89481	-0.0267574	0.02	0.999989	-0.114635	0.0956568	0.999994	-0.22416	0.00286958	0.999994	-0.109524	0.189803	0.999994	0.136953	0.252354	0.896346	-0.0819182	0.465659	0.919015	-0.186559	0.0906496	0.883943	-0.124931	0.261934	0.897294	0.0315023	0.79425	0.94362	0.16417	0.123167	0.884035	-0.0688021	0.478278	0.920182	0.0391907	0.743953	0.940595	-0.109901	0.330461	0.905289	-0.13386	0.0985138	0.883943
cg05652533	10	134000287	DPYSL4	Individual CpG	0.0551557	0.000408185	0.91166	-0.015481	0.142908	0.999989	-0.0844901	0.187469	0.999994	-0.0787519	0.256557	0.999994	0.00573819	0.941172	0.999994	-0.148237	0.181769	0.889291	0.17009	0.103374	0.883943	0.110987	0.27646	0.899233	-0.111812	0.278805	0.899412	-0.068383	0.541666	0.925526	0.0197168	0.841191	0.946349	0.0302805	0.736293	0.940164	-0.150345	0.177651	0.889078	-0.0185137	0.859469	0.947351	-0.0299978	0.688562	0.936902
cg05711036	7	5527927	FBXL18	Correlated methylated region	0.0763883	0.00112738	0.59952	-0.025999	0.044547	0.999989	0.0291134	0.708964	0.999994	-0.16267	0.0554702	0.999994	-0.191783	0.0443302	0.999994	-0.0490341	0.718781	0.939041	-0.035756	0.779862	0.942678	-0.0833603	0.50574	0.922713	-0.0768601	0.54441	0.925784	-0.00544529	0.968457	0.952865	-0.0510094	0.673394	0.935782	0.0146024	0.894909	0.949194	0.192195	0.161173	0.887475	-0.164198	0.202643	0.891524	0.0141132	0.878092	0.948268
cg05806689	11	131780094	NTM;NTM;NTM;NTM	Individual CpG	0.0416656	0.000286472	0.89481	0.0149543	0.0200081	0.999989	-0.00957681	0.802663	0.999994	0.1181	0.00490486	0.999994	0.127677	0.00668354	0.999994	0.0349604	0.602389	0.930482	-0.00912234	0.884917	0.9487	-0.0366604	0.552456	0.926548	0.00200815	0.974344	0.953156	0.127321	0.0618846	0.883943	0.0758748	0.204145	0.891721	-0.0511819	0.347977	0.90711	-0.0673526	0.31828	0.903706	0.0739501	0.243992	0.895405	-0.010589	0.815321	0.94488
cg05890620	19	10397612	ICAM4;ICAM4;ICAM4	Individual CpG	0.0359693	0.000223228	0.89481	-0.000405213	0.94733	0.999989	-0.020636	0.579054	0.999994	0.0139991	0.728279	0.999994	0.0346351	0.444016	0.999994	0.0188878	0.767033	0.942057	0.0732908	0.222061	0.893395	0.0224225	0.702109	0.937841	0.00574619	0.922856	0.950619	-0.128665	0.0472331	0.883943	0.0730188	0.198489	0.891072	-0.0122724	0.812586	0.944721	-0.10281	0.109724	0.884002	0.0158729	0.792054	0.943476	-0.0106786	0.804242	0.944293
cg05991184	2	219186017	PNKD	Individual CpG	0.0357333	0.000128093	0.89481	0.00466592	0.518355	0.999989	-0.00938231	0.830655	0.999994	0.0129251	0.785707	0.999994	0.0223074	0.675884	0.999994	0.036364	0.630096	0.932707	0.0373748	0.598334	0.930116	-0.0660659	0.341774	0.906498	-0.0726403	0.301956	0.902032	0.0225168	0.76807	0.942144	0.0677561	0.313164	0.903343	-0.0387109	0.527865	0.924505	0.142235	0.0620122	0.883943	0.0202488	0.776387	0.942511	-0.0649109	0.204253	0.891721
cg06001997	20	44664422	SLC12A5;SLC12A5	Individual CpG	0.0643918	5.04e-05	0.89481	0.00362459	0.646303	0.999989	-0.0339213	0.478866	0.999994	0.0138153	0.789989	0.999994	0.0477366	0.412597	0.999994	0.0754566	0.369311	0.909435	0.0037169	0.962415	0.952595	-0.0728413	0.345962	0.906898	-0.0596824	0.445408	0.916947	0.0170549	0.840818	0.946342	0.0650722	0.383608	0.911124	-0.00269392	0.968475	0.952865	-0.0572397	0.497623	0.921897	0.0185206	0.815302	0.944878	0.0200547	0.723769	0.939357
cg06008345	10	71176719	TACR2	Correlated methylated region	0.0349698	0.00330312	0.730566	-0.00927407	0.0898928	0.999989	-0.00517036	0.876172	0.999994	-0.0457767	0.203933	0.999994	-0.0406063	0.314879	0.999994	0.0280771	0.624153	0.932223	-0.0419958	0.435617	0.916232	0.078062	0.139567	0.885352	0.0129165	0.808612	0.944517	-0.0945378	0.104064	0.883943	-0.022069	0.66472	0.935224	-0.0198381	0.669803	0.935543	0.0135697	0.813604	0.944773	0.026499	0.624361	0.932228	-0.0330387	0.393905	0.911956
cg06047995	3	129035211	H1FX;C3orf47	Individual CpG	-0.0286077	0.000308287	0.89481	-0.00254904	0.559936	0.999989	0.00588007	0.824601	0.999994	-0.0156244	0.586911	0.999994	-0.0215045	0.505278	0.999994	-0.00460134	0.919199	0.950493	-0.0369362	0.386609	0.911328	0.0872718	0.0375744	0.883943	0.0520829	0.218378	0.893007	-0.0547538	0.233634	0.894454	-0.0699138	0.0841742	0.883943	0.0413102	0.262858	0.897381	-0.0208714	0.647032	0.93395	-0.0310623	0.468687	0.919306	0.00497864	0.87098	0.947918
cg06293108	13	110438256	IRS2	Correlated methylated region	-0.0761056	0.000582357	0.579358	0.00155434	0.830634	0.999989	-0.0277073	0.529588	0.999994	0.0122799	0.796989	0.999994	0.0399871	0.455708	0.999994	0.027565	0.717425	0.93893	-0.00892625	0.900717	0.949513	-0.052923	0.450122	0.917499	0.00447499	0.949664	0.951992	0.0103633	0.892971	0.949088	0.0763924	0.25985	0.897169	-0.0412323	0.505139	0.922693	-0.0160419	0.833923	0.945969	-0.145922	0.043684	0.883943	0.0754582	0.14382	0.886027
cg06488150	7	6476003	DAGLB;DAGLB	Correlated methylated region	0.0320819	0.000806524	0.588285	-0.00599922	0.417584	0.999989	0.0165261	0.712684	0.999994	-0.03392	0.485663	0.999994	-0.0504462	0.35574	0.999994	-0.00735072	0.925754	0.950759	0.0444585	0.548784	0.926246	-0.0530738	0.464647	0.918906	0.00056684	0.99384	0.953837	-0.0517765	0.516603	0.923708	-0.00237024	0.973026	0.95307	0.0115761	0.856571	0.94716	-0.0455148	0.565908	0.927633	-0.0179001	0.810114	0.944609	0.0280201	0.599281	0.930188
cg06508867	16	87814178		Individual CpG	0.0658623	0.000120911	0.89481	-0.00770041	0.397922	0.999989	0.00978541	0.859124	0.999994	-0.0661453	0.268978	0.999994	-0.0759307	0.258199	0.999994	0.134854	0.157621	0.887171	-0.0826918	0.355583	0.90806	0.0431991	0.621599	0.932022	-0.10688	0.228531	0.89389	-0.138497	0.151352	0.886668	0.0508979	0.547443	0.926131	0.0394137	0.610081	0.931117	-0.0548906	0.566012	0.92765	-0.110018	0.221826	0.893357	0.108499	0.0928851	0.883943
cg06595852	1	63154465	DOCK7	Individual CpG	0.0342333	1.15e-05	0.89481	0.00514767	0.442191	0.999989	0.0411134	0.311357	0.999994	0.0380989	0.386411	0.999994	-0.00301449	0.951255	0.999994	0.0563757	0.417819	0.914571	-0.0998869	0.127453	0.884282	0.0579967	0.364776	0.90893	-0.0603814	0.351354	0.907587	0.0032866	0.962716	0.952623	0.147963	0.0175218	0.883943	0.0145581	0.796479	0.943813	-0.063285	0.365405	0.908981	0.00496793	0.939677	0.951447	-0.00294433	0.950026	0.952018
cg06668555	8	139509129	FAM135B	Individual CpG	-0.0452074	0.000272722	0.89481	-0.00412844	0.403308	0.999989	0.0127225	0.671074	0.999994	-0.0213427	0.511016	0.999994	-0.0340652	0.350189	0.999994	-0.00124543	0.980947	0.953383	-0.0292422	0.55084	0.926456	-0.0539157	0.261714	0.897291	-0.0308593	0.525217	0.92434	0.0303767	0.564869	0.92757	0.074985	0.106986	0.883943	-0.0113871	0.78801	0.943209	-0.0440692	0.400746	0.912707	0.0115675	0.814317	0.944809	0.0105787	0.764082	0.941905
cg06905471	2	29092871	TRMT61B	Individual CpG	0.0357253	0.00041757	0.91166	-0.00353828	0.42484	0.999989	0.000891848	0.973538	0.999994	-0.0241789	0.407001	0.999994	-0.0250707	0.443537	0.999994	-0.0972496	0.0382534	0.883943	0.0291583	0.50606	0.922759	0.00708165	0.868841	0.947809	0.0754109	0.0837254	0.883943	-0.0236121	0.616818	0.931644	-0.00655561	0.87433	0.948073	0.0133136	0.725206	0.939464	-0.0169718	0.717242	0.938919	-0.0215711	0.62443	0.932241	-0.00687659	0.827305	0.945627
cg07002061	10	33340911		Individual CpG	0.029903	0.000324188	0.89481	-0.00133447	0.833775	0.999989	0.0177367	0.645723	0.999994	-0.010522	0.801242	0.999994	-0.0282587	0.547037	0.999994	-0.0434388	0.512462	0.923306	-0.0105752	0.865149	0.947631	-0.101599	0.096799	0.883943	-0.0175205	0.77644	0.942513	0.0410161	0.54084	0.925428	0.084972	0.150329	0.886591	-0.0667269	0.215999	0.892765	0.108906	0.103239	0.883943	0.0632305	0.31309	0.903343	0.00953165	0.831485	0.945813
cg07104557	7	1036653	C7orf50;C7orf50;C7orf50	Individual CpG	0.0437315	0.000466598	0.91166	-0.00662698	0.274513	0.999989	-0.0474576	0.196041	0.999994	-0.0526848	0.185338	0.999994	-0.00522725	0.906556	0.999994	0.0830433	0.177123	0.889078	0.0653775	0.257709	0.896903	-0.0941255	0.0966108	0.883943	-0.0521552	0.361797	0.908613	-0.0356884	0.565478	0.927617	0.00920708	0.865935	0.947683	-0.0735811	0.140984	0.885544	0.144531	0.020018	0.883943	-0.0992589	0.0880895	0.883943	-0.0542646	0.1918	0.890128
cg07167098	12	21654695	RECQL;RECQL;GOLT1B	Individual CpG	-0.0252989	0.000442191	0.91166	0.00199149	0.619417	0.999989	-0.0210904	0.384304	0.999994	0.021049	0.422863	0.999994	0.0421394	0.153583	0.999994	0.0272725	0.513936	0.923445	-0.0128823	0.742677	0.940521	0.0402178	0.295632	0.901351	0.0284827	0.464035	0.918825	-0.0630717	0.136594	0.88496	0.00524746	0.887549	0.94881	0.0368302	0.278162	0.899403	-0.0734918	0.0811285	0.883943	-0.0277262	0.482299	0.920566	0.0199229	0.480496	0.920392
cg07203134	3	171178176	TNIK;TNIK;TNIK;TNIK;TNIK;TNIK;TNIK;TNIK;TNIK;TNIK;TNIK;TNIK;TNIK;TNIK;TNIK;TNIK;TNIK	Individual CpG	0.0273013	0.000447065	0.91166	-0.00294337	0.664558	0.999989	0.0180827	0.660227	0.999994	-0.0291257	0.513592	0.999994	-0.0472084	0.345731	0.999994	-0.0192741	0.788959	0.943282	-0.050506	0.455668	0.917967	0.0204664	0.75724	0.941561	0.0686411	0.306493	0.902448	0.00662177	0.92755	0.950856	0.0289713	0.650803	0.934226	-0.0264328	0.651258	0.934251	-0.0519445	0.473012	0.919648	-0.00378033	0.955663	0.952272	-0.0131731	0.786622	0.94312
cg07290269	12	31479853	FAM60A;FAM60A;FAM60A	Correlated methylated region	-0.0332333	0.00178704	0.685223	0.00370348	0.531899	0.999989	-0.0289102	0.420524	0.999994	0.0208654	0.591403	0.999994	0.0497756	0.254491	0.999994	0.0055995	0.928858	0.950911	0.0612796	0.299111	0.901679	-0.0401026	0.487088	0.920991	-0.0394155	0.499855	0.92214	0.0412461	0.515799	0.92359	-0.026245	0.637823	0.933299	-0.0143048	0.778799	0.942626	0.0191754	0.760899	0.941761	-0.0302952	0.609129	0.931047	0.0336647	0.427448	0.915516
cg07295678	10	134000009	DPYSL4	Individual CpG	0.0529995	9.91e-05	0.89481	-0.0112617	0.0953292	0.999989	-0.02391	0.559435	0.999994	-0.059965	0.177594	0.999994	-0.036055	0.469286	0.999994	-0.0801063	0.251476	0.896154	0.138842	0.0352091	0.883943	0.0644028	0.315775	0.903501	-0.123905	0.0575355	0.883943	-0.00852251	0.903805	0.949696	0.0206277	0.739228	0.940288	-0.0192638	0.733675	0.939988	-0.00363293	0.958634	0.952433	-0.00941067	0.886348	0.948759	-0.0991592	0.0365089	0.883943
cg07420359	18	76768732		Individual CpG	0.0511315	0.000132234	0.89481	0.00630581	0.398278	0.999989	-0.00224333	0.960471	0.999994	0.0426168	0.385375	0.999994	0.0448602	0.415465	0.999994	0.193761	0.013753	0.883943	-0.00853743	0.907208	0.949889	-0.0760241	0.289638	0.900732	-0.034571	0.63389	0.932997	-0.0819852	0.299185	0.901684	0.0412408	0.551846	0.926529	-0.0202118	0.749517	0.941033	0.0635938	0.417229	0.914507	-0.0288698	0.695009	0.937329	-0.0216257	0.681517	0.936411
cg07540084	5	2537210		Correlated methylated region	0.0476065	0.00222634	0.697038	0.000999045	0.899296	0.999989	-0.00690582	0.885387	0.999994	0.0188472	0.716602	0.999994	0.025753	0.658525	0.999994	0.0242416	0.766685	0.942056	0.187045	0.0156738	0.883943	0.0946352	0.208733	0.892128	-0.156749	0.0404771	0.883943	-0.0516064	0.532464	0.924866	-0.0146987	0.839555	0.94627	-0.0625727	0.346099	0.90691	-0.0161082	0.844399	0.946512	0.0698147	0.366041	0.909004	-0.0536823	0.331507	0.905457
cg07545081	10	126308381	FAM53B	Correlated methylated region	0.0274741	0.0031636	0.726063	0.00447467	0.423849	0.999989	0.0484285	0.15319	0.999994	0.0211227	0.564396	0.999994	-0.0273057	0.50683	0.999994	0.078145	0.1825	0.889468	0.0283565	0.605852	0.93079	-0.0456833	0.395941	0.912201	-0.0232518	0.669292	0.935516	-0.00772846	0.896023	0.949276	0.026649	0.608166	0.930985	-0.0689478	0.147627	0.886391	0.0955617	0.105078	0.883943	-0.044195	0.423898	0.91523	-0.0103391	0.793596	0.943568
cg07589034	1	947003		Correlated methylated region	0.033721	0.0032337	0.730566	-0.00228562	0.753871	0.999989	-0.0320009	0.469105	0.999994	-0.0344938	0.471423	0.999994	-0.00249284	0.962983	0.999994	-0.0347186	0.646119	0.93387	-0.031899	0.653414	0.934395	-0.0671436	0.334665	0.90572	0.0358499	0.610534	0.931164	0.0100484	0.895437	0.949246	0.0271442	0.686221	0.936758	-0.0979281	0.111895	0.884002	0.193768	0.011472	0.883943	0.105911	0.139151	0.885272	-0.0289082	0.571638	0.928125
cg07616791	15	101661720		Correlated methylated region	0.0361565	0.00491067	0.735302	0.0168188	0.0259512	0.999989	0.00289743	0.949415	0.999994	0.0944126	0.0576557	0.999994	0.0915151	0.100649	0.999994	0.112176	0.154722	0.886972	-0.00871758	0.906027	0.949839	-0.0919727	0.204184	0.891721	0.0215205	0.768668	0.942171	0.0865726	0.276956	0.89927	-0.120047	0.0870009	0.883943	0.0604578	0.344067	0.906728	0.00816336	0.917657	0.950413	0.00693663	0.925542	0.950746	0.051258	0.335173	0.905776
cg07696514	8	42188597	IKBKB	Individual CpG	0.0313321	0.000331733	0.89481	-0.000621791	0.887722	0.999989	-0.0153237	0.566434	0.999994	-0.00905553	0.754452	0.999994	0.00626815	0.847009	0.999994	-0.0121072	0.793286	0.943546	0.0470612	0.279074	0.899427	-0.0279452	0.510875	0.923197	-0.0340154	0.42936	0.915697	-0.0311181	0.505699	0.922704	0.0107077	0.794253	0.94362	0.0507936	0.176836	0.889078	-0.017714	0.702762	0.937924	-0.0481047	0.271032	0.898529	0.0178518	0.567637	0.927805
cg07756483	19	44281665	KCNN4	Individual CpG	0.0355674	0.000154315	0.89481	-0.00558947	0.304364	0.999989	0.0104645	0.751175	0.999994	-0.0289671	0.41826	0.999994	-0.0394316	0.326379	0.999994	-0.0249557	0.663166	0.935083	-0.00365817	0.945808	0.95179	0.0614562	0.244198	0.895422	0.00215686	0.967734	0.952841	-0.0171557	0.76717	0.942081	0.0183742	0.718184	0.938998	-0.0132472	0.775801	0.942487	-0.0806434	0.162295	0.887664	-0.0716525	0.186427	0.889773	0.0257094	0.506869	0.922835
cg07820996	16	1026944		Individual CpG	0.0379186	0.000168383	0.89481	0.0125569	0.105013	0.999989	0.0218448	0.641719	0.999994	0.0735571	0.149238	0.999994	0.0517123	0.365426	0.999994	0.177892	0.0269857	0.883943	0.040428	0.590176	0.929537	-0.061824	0.400296	0.912685	-0.120787	0.105521	0.883943	-0.000425203	0.9958	0.95395	0.10345	0.146169	0.886178	-0.074208	0.253339	0.896407	0.0498783	0.534373	0.925012	0.0747178	0.322508	0.90422	-0.053726	0.320192	0.903949
cg07941301	6	42928277	GNMT	Individual CpG	-0.0477327	0.000271316	0.89481	0.00284372	0.597569	0.999989	0.000507812	0.987591	0.999994	0.0299627	0.397499	0.999994	0.0294549	0.458488	0.999994	-0.0547968	0.32639	0.904753	0.0140293	0.788868	0.94328	0.126885	0.0141496	0.883943	0.04	0.441275	0.916634	-0.0129174	0.818837	0.945125	-0.0503337	0.310431	0.903061	0.0582713	0.199111	0.891132	-0.0859906	0.12603	0.884269	-0.033955	0.519266	0.923909	-0.0100901	0.788886	0.94328
cg07979271	19	50921353	SPIB	Correlated methylated region	0.0282004	0.00195444	0.689311	-0.00365195	0.553006	0.999989	-0.01581	0.672154	0.999994	-0.0251234	0.534957	0.999994	-0.00931334	0.837531	0.999994	-0.0472175	0.466834	0.919118	0.107313	0.0794891	0.883943	0.0110204	0.853356	0.946995	-0.101735	0.0932163	0.883943	0.0464668	0.478936	0.920259	-0.00127269	0.982379	0.953426	-0.0441068	0.402631	0.912925	-0.0414876	0.524439	0.924283	0.0654321	0.286061	0.9003	-0.0142825	0.744506	0.940635
cg07995365	10	75012644	MRPS16	Individual CpG	0.0284846	0.000157929	0.89481	0.000997632	0.854572	0.999989	0.00327599	0.921043	0.999994	0.00148759	0.966866	0.999994	-0.0017884	0.964506	0.999994	-0.0174879	0.759821	0.941703	-0.0414451	0.440948	0.916628	0.0227606	0.665242	0.935257	0.070031	0.189484	0.89001	-0.0500121	0.387807	0.91145	-0.00346807	0.945601	0.951786	0.0818323	0.0793818	0.883943	-0.0228191	0.691334	0.93706	-0.0171466	0.750933	0.94111	-0.0264862	0.493482	0.921565
cg08021393	14	103653580		Individual CpG	0.0346176	0.00029318	0.89481	0.000174639	0.979137	0.999989	0.0658155	0.10302	0.999994	0.00043778	0.991985	0.999994	-0.0653777	0.182366	0.999994	-0.0142089	0.838576	0.946231	-0.046658	0.476767	0.920008	-0.0607315	0.344243	0.906746	-0.00970078	0.881223	0.948469	0.0630997	0.371604	0.909674	0.0177879	0.774142	0.942418	-0.035134	0.535201	0.925044	0.178183	0.0117472	0.883943	-0.0167565	0.799197	0.943957	-0.012526	0.790445	0.943378
cg08093568	7	27626595	HIBADH	Individual CpG	0.0338831	0.000418248	0.91166	-0.00279014	0.571443	0.999989	-0.0556089	0.062054	0.999994	-0.0139539	0.664222	0.999994	0.041655	0.248959	0.999994	0.0218479	0.672699	0.93573	0.0413311	0.395365	0.91213	-0.0354987	0.4556	0.917963	-0.0662736	0.169674	0.888435	0.101181	0.0543005	0.883943	-0.0149545	0.744865	0.940658	-0.0319458	0.447058	0.917115	-0.0821302	0.115148	0.884002	0.0180183	0.712166	0.93856	-0.0200209	0.566838	0.927717
cg08110610	2	234216147	SAG	Individual CpG	0.037777	0.000209938	0.89481	0.0069274	0.332931	0.999989	-0.00359107	0.934028	0.999994	0.0427012	0.364202	0.999994	0.0462923	0.38069	0.999994	-0.0729725	0.333064	0.905562	0.106517	0.133363	0.884899	0.000173572	0.997999	0.95406	-0.00124294	0.985849	0.953568	0.0547149	0.472743	0.919633	0.026345	0.693813	0.937232	-0.0872745	0.154574	0.886969	0.0430028	0.569828	0.927942	0.115014	0.107043	0.883943	-0.059077	0.246495	0.895643
cg08151832	16	66835414	CCDC79;CCDC79	Individual CpG	0.0371588	9.27e-05	0.89481	-0.0129911	0.164131	0.999989	-0.0139858	0.804029	0.999994	-0.106246	0.0831701	0.999994	-0.0922605	0.179309	0.999994	-0.00889408	0.927484	0.95085	-0.0276866	0.763028	0.941837	-0.115347	0.200311	0.891189	0.00985224	0.913753	0.950273	0.098439	0.319972	0.903927	-0.0352145	0.685188	0.936674	-0.11361	0.153407	0.886752	0.126454	0.198806	0.891105	0.0810364	0.380423	0.91078	-0.066539	0.314386	0.903433
cg08236416	16	53406197		Individual CpG	0.0324092	0.000398828	0.91166	-0.000172303	0.982417	0.999989	0.0389271	0.411532	0.999994	-0.00715178	0.889161	0.999994	-0.0460789	0.424028	0.999994	-0.0988031	0.231521	0.894246	0.124065	0.110388	0.884002	-0.0263126	0.728439	0.939692	-0.0138692	0.85653	0.947159	-0.00490262	0.953096	0.952171	-0.0504896	0.490852	0.92133	0.00793728	0.905574	0.949819	0.0635678	0.442979	0.916786	0.0793043	0.308916	0.902802	-0.0313283	0.573926	0.928308
cg08319312	12	34500811		Correlated methylated region	-0.0445524	0.000329391	0.55299	-0.000690208	0.917089	0.999989	-0.0369258	0.358464	0.999994	-0.0127124	0.770233	0.999994	0.0242134	0.620169	0.999994	0.112019	0.109291	0.884002	-0.139234	0.0346278	0.883943	0.0538611	0.40108	0.912793	-0.0521934	0.421505	0.914955	0.0466548	0.508309	0.922962	0.0116536	0.850753	0.946879	0.00417088	0.941241	0.95152	-0.0060275	0.931395	0.951039	-0.002769	0.96644	0.952773	-0.0188953	0.688339	0.936887
cg08364334	4	154601692		Individual CpG	0.0461805	0.000142904	0.89481	-0.00153494	0.882919	0.999989	-0.0326742	0.605489	0.999994	-0.0251126	0.714033	0.999994	0.00756156	0.921663	0.999994	0.108061	0.320341	0.903969	0.0549729	0.590144	0.929534	-0.0566922	0.570323	0.927978	-0.0981936	0.33196	0.905485	0.0883952	0.421323	0.914936	-0.0756463	0.433484	0.916085	-0.151306	0.0874658	0.883943	0.0714728	0.512599	0.923313	0.113829	0.267823	0.898185	-0.0152125	0.835777	0.946039
cg08401456	16	57736050	CCDC135	Individual CpG	0.0367274	0.000315739	0.89481	0.00400953	0.526216	0.999989	0.043161	0.259807	0.999994	0.0455741	0.272116	0.999994	0.00241309	0.958607	0.999994	0.15363	0.02115	0.883943	-0.0749892	0.228425	0.89387	-0.0630288	0.300668	0.901842	0.00774825	0.899833	0.949479	-0.079003	0.238471	0.894707	0.0277727	0.636611	0.933235	0.0479251	0.372629	0.909777	0.0896832	0.178171	0.889078	-0.0443811	0.477608	0.920088	-0.0435544	0.33042	0.905265
cg08464675	16	88956109	CBFA2T3;CBFA2T3	Individual CpG	0.0226253	0.000389468	0.91166	0.0084208	0.0907208	0.999989	0.00781246	0.795407	0.999994	0.0521981	0.11107	0.999994	0.0443857	0.226602	0.999994	-0.0198354	0.701777	0.937816	0.0860101	0.0784545	0.883943	0.0100204	0.83334	0.945938	-0.0311107	0.51895	0.923879	0.0403989	0.440945	0.916628	-0.0160888	0.726699	0.939558	0.0102332	0.807742	0.944469	0.0417297	0.422949	0.915159	0.04306	0.379155	0.910619	-0.0718255	0.0413636	0.883943
cg08496030	16	74331461	PSMD7	Correlated methylated region	0.0336348	0.00465026	0.735302	-0.00490035	0.445291	0.999989	0.00512392	0.895162	0.999994	-0.0418481	0.321236	0.999994	-0.046972	0.321144	0.999994	-0.0232115	0.728522	0.939692	0.0226151	0.718898	0.939043	-0.00957234	0.87627	0.94817	0.0871743	0.162508	0.887667	-0.13195	0.0523172	0.883943	-0.0448981	0.45025	0.917509	-0.00520069	0.923682	0.950646	0.151208	0.0254317	0.883943	-0.111027	0.0800251	0.883943	0.0102943	0.819795	0.945187
cg08582356	8	86351018	CA3	Correlated methylated region	0.042889	0.000109022	0.55299	0.00592759	0.440012	0.999989	-0.0144601	0.755885	0.999994	0.0431774	0.392013	0.999994	0.0576375	0.308792	0.999994	-0.0583133	0.471853	0.919584	-0.0071187	0.925465	0.950742	0.0288156	0.698849	0.937578	0.118709	0.116647	0.884002	-0.0607993	0.458308	0.918191	0.0440054	0.541143	0.925456	0.0286945	0.662662	0.93505	-0.0622924	0.444298	0.916858	-0.0327428	0.668658	0.935471	0.0254094	0.642572	0.933632
cg08735710	4	129283787		Individual CpG	-0.0552921	0.000111877	0.89481	-0.00558367	0.53112	0.999989	0.0587021	0.275535	0.999994	-0.0495876	0.394976	0.999994	-0.10829	0.0988011	0.999994	0.0353305	0.702977	0.937949	0.169842	0.0522905	0.883943	0.0541119	0.525479	0.924365	-0.132266	0.126347	0.884269	0.0501698	0.592487	0.929649	-0.113573	0.168881	0.888335	-0.0225515	0.76434	0.941909	-0.0420049	0.651834	0.934319	-0.097424	0.266293	0.897923	-0.0671393	0.284318	0.900172
cg08749576	6	37078520		Individual CpG	-0.0274969	0.000444919	0.91166	0.0104567	0.246308	0.999989	-0.014317	0.792949	0.999994	0.0761183	0.198757	0.999994	0.0904353	0.173783	0.999994	0.123315	0.192303	0.8903	-0.113268	0.202388	0.891512	0.0815969	0.347525	0.907068	-0.0985252	0.262791	0.897381	0.00554729	0.953644	0.952185	0.135859	0.106473	0.883943	0.0300856	0.694578	0.937293	-0.0714312	0.451448	0.917674	0.0605621	0.496969	0.921823	-0.0234981	0.712523	0.938597
cg08795515	17	80648875	RAB40B	Individual CpG	0.0369154	0.000290797	0.89481	0.00535494	0.372091	0.999989	-0.034195	0.346235	0.999994	0.0289129	0.462116	0.999994	0.0631079	0.153496	0.999994	0.135798	0.0303572	0.883943	0.00310549	0.957679	0.952368	0.0410718	0.473603	0.919704	-0.124037	0.0335586	0.883943	-0.0501943	0.426014	0.915378	0.0110583	0.84166	0.946374	0.000356085	0.994382	0.953858	0.0790658	0.207437	0.891941	-0.0314254	0.593316	0.929749	-0.00647578	0.877735	0.948255
cg08812692	5	178052235	CLK4	Correlated methylated region	-0.0355227	0.00402535	0.735302	0.00344998	0.712989	0.999989	-0.0104562	0.853915	0.999994	0.0564775	0.35924	0.999994	0.0669338	0.333003	0.999994	-0.017396	0.860889	0.947438	0.113919	0.222896	0.893477	0.0652935	0.474691	0.919818	0.0111822	0.903676	0.949689	-0.122688	0.222696	0.893468	0.0235149	0.78982	0.943315	-0.0346384	0.667439	0.935405	-0.0106058	0.915303	0.950317	0.106002	0.259018	0.897057	-0.0642579	0.33875	0.906124
cg08889659	7	82305650		Individual CpG	0.0285235	0.00027461	0.89481	0.00161093	0.816817	0.999989	-0.0276029	0.513095	0.999994	-0.0118691	0.795117	0.999994	0.0157339	0.759053	0.999994	0.0117549	0.871864	0.947962	0.107697	0.117047	0.884002	-0.0747854	0.265249	0.897755	-0.0817241	0.229289	0.893989	0.0463105	0.53005	0.924702	0.00483932	0.940435	0.951493	-0.0334291	0.572283	0.92819	0.0539647	0.461421	0.918511	-0.0207241	0.763348	0.941857	-0.0249147	0.613067	0.93138
cg08905753	6	32783347	HLA-DOB	Correlated methylated region	0.0455364	0.000764275	0.588285	0.00508664	0.543167	0.999989	0.00915382	0.856961	0.999994	0.0288851	0.59977	0.999994	0.0197312	0.749363	0.999994	0.0403841	0.644964	0.93381	-0.0253994	0.757701	0.941578	-0.109961	0.173428	0.88881	0.0724956	0.374614	0.910002	0.0514292	0.561874	0.927262	-0.0462685	0.552563	0.926569	-0.0138307	0.84586	0.9466	0.160162	0.0701557	0.883943	0.0431606	0.602075	0.930444	-0.0827212	0.163585	0.887759
cg08932440	10	126136607	NKX1-2	Individual CpG	-0.019024	0.000303213	0.89481	0.0012122	0.743521	0.999989	-0.0174959	0.435732	0.999994	0.0106616	0.660957	0.999994	0.0281575	0.302576	0.999994	0.000497934	0.989793	0.953702	-0.00363162	0.920893	0.950543	0.0424162	0.236873	0.894705	-0.0155588	0.667681	0.935405	0.0267145	0.497667	0.921906	-0.00539927	0.875958	0.948164	0.029681	0.348236	0.907136	-0.0864637	0.0281052	0.883943	-0.0196776	0.592556	0.929655	0.0052394	0.842119	0.946407
cg09087363	16	874411		Individual CpG	-0.0230171	0.000292616	0.89481	-0.00415048	0.354251	0.999989	0.0224878	0.407255	0.999994	-0.0201489	0.493034	0.999994	-0.0426367	0.196903	0.999994	0.0271508	0.563865	0.927512	-0.046693	0.291346	0.900897	-0.0411085	0.342342	0.906522	0.042297	0.334537	0.905713	-0.0383895	0.420005	0.914732	-0.0314571	0.451955	0.917709	0.0843486	0.0282481	0.883943	-0.0272185	0.564688	0.927556	-0.0395499	0.373678	0.909933	-0.00821116	0.796124	0.943796
cg09140281	5	131563492	P4HA2;P4HA2;P4HA2;P4HA2;P4HA2;P4HA2;P4HA2;P4HA2	Individual CpG	-0.0539843	0.000498618	0.91166	0.000332053	0.945723	0.999989	0.00793546	0.788706	0.999994	0.00771943	0.809866	0.999994	-0.000216031	0.995212	0.999994	-0.0174994	0.733225	0.939972	0.0251125	0.60273	0.930509	0.0522449	0.269185	0.898367	-0.00427183	0.928765	0.950906	-0.023363	0.652819	0.934358	0.0210287	0.644923	0.93381	-0.000279934	0.994641	0.953878	-0.105403	0.0421926	0.883943	-0.00828763	0.864262	0.947575	0.0308804	0.373927	0.909944
cg09195234	13	75149833		Individual CpG	0.0367475	0.000202257	0.89481	-0.00750341	0.242848	0.999989	0.014243	0.714897	0.999994	-0.0306189	0.468864	0.999994	-0.0448619	0.344558	0.999994	0.0497987	0.458281	0.918184	-0.0452774	0.472896	0.919648	0.0836951	0.175996	0.88897	0.0256501	0.681343	0.936392	-0.147947	0.0303504	0.883943	-0.0493957	0.407851	0.91339	0.0654062	0.230832	0.89415	-0.0145592	0.828988	0.945695	-0.0116822	0.853716	0.947002	-0.0267206	0.55582	0.926931
cg09232068	11	47664291	MTCH2	Individual CpG	0.0255908	0.000480131	0.91166	0.00687682	0.171891	0.999989	0.0552794	0.0680706	0.999994	0.0680208	0.0385252	0.999994	0.0127414	0.728301	0.999994	0.0313025	0.555715	0.926923	-0.0232153	0.641787	0.93356	0.0206115	0.672977	0.935746	0.0290821	0.556467	0.926997	-0.030531	0.56988	0.927958	0.0238399	0.613535	0.931417	0.055706	0.197404	0.890994	-0.0538541	0.313418	0.903353	-0.0285273	0.569602	0.927923	0.00352312	0.921789	0.95056
cg09244635	3	57529873	DNAH12;DNAH12	Correlated methylated region	-0.0193441	0.000993712	0.591051	-0.00250658	0.537047	0.999989	-0.0405597	0.098851	0.999994	-0.0175972	0.507361	0.999994	0.0229624	0.440888	0.999994	-0.0198219	0.636953	0.933245	0.00491948	0.900753	0.949515	-0.0120721	0.754527	0.941354	-0.0576234	0.14161	0.885565	0.116231	0.00676816	0.883943	0.0101361	0.785901	0.943067	0.0199882	0.557838	0.927078	-0.0938964	0.0270793	0.883943	-0.0298873	0.451344	0.917665	-0.0166387	0.557787	0.927078
cg09265392	16	49910216		Correlated methylated region	-0.0285358	0.00223789	0.697038	0.00351886	0.38052	0.999989	0.0326768	0.179004	0.999994	0.022543	0.391517	0.999994	-0.0101338	0.7312	0.999994	0.0343533	0.422458	0.915084	-0.018406	0.647143	0.93395	-6.4e-05	0.998703	0.954101	0.00414671	0.917076	0.950367	0.00053986	0.990046	0.953707	0.0271647	0.475282	0.919887	0.00126539	0.970943	0.952954	0.00357773	0.933665	0.951185	-0.033896	0.402002	0.912862	-0.00698326	0.809171	0.944552
cg09462536	7	130132413	MEST;MEST;MESTIT1;MEST	Correlated methylated region	-0.022445	0.00284899	0.724313	-0.0080988	0.139945	0.999989	0.0100016	0.762994	0.999994	-0.0522535	0.147078	0.999994	-0.062255	0.123867	0.999994	0.0256325	0.658635	0.934744	-0.0737206	0.177267	0.889078	-0.028383	0.594734	0.92986	0.00547113	0.919286	0.950493	0.0287806	0.623833	0.932222	-0.0465107	0.367443	0.90921	-0.0020017	0.966097	0.952752	0.010193	0.861143	0.947441	0.0562851	0.30489	0.902371	-0.0129378	0.741387	0.940424
cg09579959	1	228327934	GUK1;GUK1;GUK1;GUK1	Correlated methylated region	-0.0234618	0.00363944	0.735302	-0.00134807	0.823083	0.999989	0.00475242	0.896721	0.999994	0.00293244	0.941074	0.999994	-0.00181998	0.967391	0.999994	0.0927919	0.143322	0.885899	-0.0287121	0.628858	0.932614	0.0595725	0.306062	0.902433	-0.0233956	0.690954	0.937048	-0.12235	0.0569329	0.883943	0.00888395	0.874331	0.948073	0.04833	0.346937	0.907008	-0.0377337	0.552545	0.926565	-0.0664745	0.266272	0.897919	0.0126371	0.76737	0.942096
cg09742915	12	93772211	NUDT4;NUDT4;NUDT4P1	Individual CpG	-0.025977	0.000133373	0.89481	0.00333443	0.361153	0.999989	0.0101555	0.646058	0.999994	0.0290469	0.226222	0.999994	0.0188914	0.482506	0.999994	0.0225703	0.555213	0.926851	0.0175035	0.626226	0.932382	0.0220628	0.530545	0.924745	-0.0168556	0.63592	0.933176	-0.0166713	0.666503	0.935344	-0.00257695	0.93955	0.951437	0.0582341	0.0620096	0.883943	-0.0616815	0.109658	0.884002	-0.0252588	0.484553	0.920782	-0.00991977	0.701127	0.937772
cg09814975	14	37135384	PAX9	Correlated methylated region	-0.0203331	0.00499884	0.735302	-0.00756967	0.110558	0.999989	-0.000661596	0.981626	0.999994	-0.0443991	0.154919	0.999994	-0.0437375	0.211529	0.999994	-0.00336266	0.94595	0.951796	-0.00887959	0.848892	0.946799	-0.0565952	0.215642	0.892765	0.0116611	0.80062	0.944055	-0.0298577	0.551938	0.926529	-0.0277443	0.529305	0.924628	0.038961	0.333984	0.90564	0.0871287	0.0817115	0.883943	-0.0255773	0.585196	0.929117	-0.0525445	0.118283	0.884002
cg09901733	17	1731852	RPA1;SMYD4	Individual CpG	0.0839178	0.000212063	0.89481	-0.0020766	0.816083	0.999989	0.0734552	0.173408	0.999994	-0.0239642	0.681189	0.999994	-0.0974194	0.137795	0.999994	0.0956364	0.309045	0.902817	0.0988889	0.263072	0.897412	-0.0215483	0.802877	0.944208	-0.0416161	0.634009	0.933014	-0.135586	0.154503	0.886964	0.0400402	0.63137	0.932772	-0.0287698	0.705895	0.938143	-0.0370724	0.694314	0.937279	-0.0886418	0.318068	0.903704	0.00413671	0.94801	0.951907
cg09911485	14	100615601	DEGS2	Individual CpG	0.0204012	0.00012264	0.89481	0.000812814	0.906233	0.999989	0.053537	0.200195	0.999994	0.00515642	0.90914	0.999994	-0.0483806	0.340606	0.999994	-0.00751726	0.916775	0.950352	0.0799654	0.237701	0.894705	-0.0198763	0.763822	0.941898	-0.0922655	0.169407	0.888355	-0.0266663	0.71404	0.938707	0.0497326	0.437001	0.916319	-0.0751103	0.199532	0.891135	0.12561	0.0835325	0.883943	0.0371965	0.584172	0.929051	0.00219753	0.963945	0.952694
cg09934309	16	23461721	COG7	Individual CpG	0.0289799	0.000479046	0.91166	0.00308889	0.785609	0.999989	0.00827673	0.90442	0.999994	0.0316791	0.671516	0.999994	0.0234023	0.780097	0.999994	0.057883	0.631275	0.932771	0.054099	0.633058	0.932932	-0.0577949	0.602265	0.930465	-0.0862982	0.442313	0.916755	0.0210859	0.862723	0.947513	-0.0348948	0.744701	0.940644	-0.0263343	0.787941	0.943209	0.141089	0.245014	0.895474	-0.0151938	0.893844	0.949136	-0.00340412	0.966674	0.952774
cg09938674	8	1534838	DLGAP2	Individual CpG	0.03892	0.000257735	0.89481	0.00148411	0.83985	0.999989	-0.0387162	0.384385	0.999994	0.0120219	0.802964	0.999994	0.0507382	0.3486	0.999994	-0.0936881	0.229914	0.894024	-0.0135322	0.85327	0.946995	0.0502052	0.4835	0.920676	-0.00540745	0.940534	0.9515	0.0754231	0.338901	0.906137	0.057981	0.402598	0.912923	-0.0587583	0.353328	0.907839	0.0171411	0.82658	0.945591	0.0377977	0.607405	0.930913	0.00393239	0.940435	0.951493
cg10116014	2	242845606		Individual CpG	0.0338695	0.000280968	0.89481	0.000562912	0.937253	0.999989	0.0261694	0.546485	0.999994	0.0100585	0.830542	0.999994	-0.0161109	0.760043	0.999994	0.0888998	0.225848	0.893712	0.0140262	0.838506	0.946231	-0.102939	0.127675	0.88431	-0.102853	0.132687	0.884899	0.0202794	0.784308	0.942938	0.0761156	0.243191	0.895322	-0.131311	0.0283377	0.883943	0.143138	0.0530322	0.883943	0.049288	0.476446	0.91997	0.017635	0.721689	0.939207
cg10185274	5	137368839	FAM13B;FAM13B;FAM13B	Individual CpG	-0.0280989	0.000447485	0.91166	-0.000526608	0.912833	0.999989	-0.000383368	0.989527	0.999994	0.00812844	0.797301	0.999994	0.00851181	0.81059	0.999994	-0.0156714	0.752745	0.941253	-0.0328908	0.481866	0.920521	0.0863189	0.060414	0.883943	-0.013218	0.775299	0.942469	0.0195563	0.697538	0.937479	-0.00539135	0.902925	0.949652	0.0381654	0.345273	0.906818	-0.137791	0.0063766	0.883943	0.0100139	0.831193	0.945794	0.0253678	0.450814	0.917595
cg10364945	2	233433772	EIF4E2	Individual CpG	0.0282329	3.72e-05	0.89481	-0.00802846	0.0930512	0.999989	0.0128811	0.655111	0.999994	-0.052249	0.0956854	0.999994	-0.0651302	0.0644514	0.999994	-0.0542358	0.277071	0.899287	0.0782146	0.0960128	0.883943	-0.0501422	0.274443	0.898968	-0.0146594	0.751921	0.941197	-0.00914697	0.85594	0.947106	-0.0675713	0.12818	0.884397	0.0134819	0.738917	0.940275	0.035438	0.47917	0.920261	-0.00297839	0.949516	0.951988	-0.00798467	0.812522	0.944716
cg10836912	11	134526975		Correlated methylated region	-0.028149	0.000663521	0.579358	-0.000453416	0.940388	0.999989	-0.0359873	0.327325	0.999994	0.00675458	0.865095	0.999994	0.0427418	0.338676	0.999994	0.0529479	0.40372	0.91306	0.0151853	0.798631	0.943933	-0.0470239	0.419905	0.914713	-0.10356	0.0803804	0.883943	0.00782992	0.902736	0.949638	0.0363113	0.519161	0.923892	0.0466892	0.364579	0.908892	-0.0669371	0.293655	0.901187	0.0911855	0.128718	0.884476	-0.0236741	0.580422	0.928757
cg10949330	1	53906948	FLJ40434	Individual CpG	0.0297774	5.16e-05	0.89481	0.00211815	0.719818	0.999989	-0.0481376	0.177801	0.999994	0.00914237	0.812832	0.999994	0.05728	0.187232	0.999994	0.0196806	0.751281	0.941145	0.0457796	0.432965	0.916004	-0.0256437	0.653365	0.934395	-0.0461732	0.424736	0.915287	0.09852	0.117962	0.884002	-0.0172038	0.755212	0.941423	-0.0591059	0.24192	0.895112	0.0281772	0.651535	0.934295	0.0297349	0.612175	0.931282	-0.0534828	0.203467	0.891624
cg10972932	11	63215698		Individual CpG	0.058757	2.51e-05	0.89481	0.00140204	0.865948	0.999989	0.0400909	0.426228	0.999994	0.00837257	0.878017	0.999994	-0.0317183	0.604495	0.999994	-0.0189006	0.831151	0.945793	0.0240061	0.773166	0.942386	-0.0819791	0.315162	0.90347	0.0331863	0.687583	0.936848	-0.00504217	0.955147	0.952255	0.037339	0.63558	0.933154	-0.0235417	0.743614	0.940576	0.0774	0.385243	0.911248	-0.0336395	0.687835	0.936861	-0.000746085	0.990062	0.953707
cg11044716	13	37269129	C13orf36	Individual CpG	0.0305	0.000491122	0.91166	-0.00121043	0.853497	0.999989	-0.0497138	0.210457	0.999994	-0.000306042	0.994311	0.999994	0.0494077	0.305708	0.999994	-0.0549521	0.420359	0.914774	0.117488	0.0677726	0.883943	-0.0241254	0.700211	0.93771	-0.123336	0.0530878	0.883943	0.119306	0.08473	0.883943	-0.000813644	0.989278	0.953683	-0.0817327	0.140793	0.885544	-0.020104	0.769	0.942194	0.0394988	0.539502	0.925368	0.024954	0.587995	0.929331
cg11170796	19	1650224	TCF3;TCF3	Correlated methylated region	0.0223066	0.00443182	0.735302	0.00759831	0.146982	0.999989	0.0107416	0.733688	0.999994	0.0665516	0.0529169	0.999994	0.05581	0.147138	0.999994	0.0601663	0.274564	0.898991	-0.00499548	0.922947	0.950619	-0.0727045	0.151527	0.886683	0.00112448	0.982467	0.953426	0.0442647	0.426373	0.915419	0.0509696	0.297538	0.901469	-0.0298775	0.503515	0.922514	-0.0346002	0.531199	0.924803	0.0688634	0.185781	0.889732	-0.010161	0.784476	0.942938
cg11189039	22	42486959	NDUFA6	Correlated methylated region	-0.0247995	0.00483726	0.735302	-0.00357143	0.5939	0.999989	-0.0723549	0.0740252	0.999994	-0.0158681	0.716517	0.999994	0.0564868	0.250172	0.999994	-0.0560912	0.423231	0.915188	0.0512514	0.436063	0.916261	0.077916	0.226882	0.893748	-0.0215075	0.741296	0.940418	0.117616	0.097882	0.883943	-0.104615	0.0938463	0.883943	-0.0157667	0.781418	0.942722	-0.114314	0.105252	0.883943	0.0702413	0.288602	0.900577	-0.0482038	0.308771	0.902774
cg11223735	10	131517396	MGMT	Correlated methylated region	0.0161496	0.00441022	0.735302	-0.00130891	0.731081	0.999989	0.0004895	0.983103	0.999994	-0.0115001	0.646191	0.999994	-0.0119896	0.66975	0.999994	0.0826207	0.0362874	0.883943	-0.0793562	0.0323731	0.883943	-0.046469	0.198505	0.891075	0.0396985	0.277569	0.899374	-0.0012716	0.974421	0.953156	-0.0400606	0.251187	0.896098	0.0124899	0.694892	0.937317	0.0668698	0.09093	0.883943	0.00703017	0.84943	0.946823	-0.0411034	0.122155	0.884035
cg11284482	4	99388941		Individual CpG	0.0311328	0.000345605	0.89481	-0.00390607	0.508829	0.999989	-0.0232838	0.51655	0.999994	-0.0169349	0.663157	0.999994	0.00634885	0.884285	0.999994	0.0141971	0.818882	0.945128	-0.0200491	0.730735	0.939851	0.0260146	0.648219	0.934048	0.037082	0.520747	0.924037	-0.0162812	0.795151	0.943705	0.00362387	0.947556	0.951875	-0.00306654	0.951422	0.952093	-0.137617	0.0282242	0.883943	0.0296884	0.612222	0.931285	-0.00529138	0.899499	0.949459
cg11299854	5	132083184	CCNI2;CCNI2	Individual CpG	-0.0927142	0.000466074	0.91166	-0.00751809	0.253182	0.999989	-0.0194319	0.625915	0.999994	-0.0540694	0.211467	0.999994	-0.0346375	0.475023	0.999994	0.0659246	0.336786	0.905937	-0.12436	0.0547558	0.883943	0.0195425	0.756522	0.941508	0.00209304	0.97383	0.953117	0.00147937	0.982974	0.953433	0.0334985	0.58251	0.92891	0.00969889	0.861651	0.947467	-0.127157	0.0661184	0.883943	-0.0341965	0.597429	0.930057	0.0414983	0.370855	0.909613
cg11404049	1	15850983	CASP9;CASP9	Correlated methylated region	0.0384248	0.00067412	0.579358	-0.00921008	0.120983	0.999989	-0.0138286	0.699662	0.999994	-0.071993	0.0650138	0.999994	-0.0581644	0.183059	0.999994	-0.0633124	0.308532	0.902768	0.0101709	0.861575	0.947464	-0.0480741	0.400151	0.912676	0.0464595	0.421845	0.915004	0.010035	0.873027	0.948005	-0.06848	0.215525	0.892765	0.0270373	0.591839	0.929625	0.06821	0.274924	0.899029	-0.119091	0.0434516	0.883943	0.0050229	0.904703	0.949741
cg11585156	19	52598983	ZNF841;ZNF841	Individual CpG	0.0298282	6.95e-05	0.89481	0.00686085	0.244166	0.999989	-0.00332788	0.925707	0.999994	0.0436095	0.260269	0.999994	0.0469374	0.280209	0.999994	-0.00282275	0.963607	0.952683	-0.0381737	0.511596	0.923239	0.0797973	0.16185	0.887557	0.015422	0.788868	0.94328	-0.0684353	0.274907	0.899029	-0.0132517	0.809538	0.944583	0.0809737	0.108268	0.884002	-0.000624835	0.991978	0.95375	-0.0348174	0.551406	0.926496	0.0570932	0.173214	0.88881
cg11904759	17	80656664	RAB40B	Correlated methylated region	-0.0199786	0.00230602	0.698309	0.00167577	0.581009	0.999989	0.0037647	0.838036	0.999994	0.0146702	0.462581	0.999994	0.0109055	0.626389	0.999994	-0.0129086	0.684295	0.936602	-0.0224833	0.451244	0.917645	0.029551	0.311964	0.903237	0.0339955	0.250777	0.896062	-0.0148041	0.644784	0.9338	0.0248604	0.378639	0.910586	0.0140926	0.584639	0.929078	-0.0406828	0.203057	0.891543	0.0150168	0.616495	0.931636	-0.0105218	0.623867	0.932222
cg12040555	10	131321830	MGMT	Individual CpG	0.0259447	0.000342489	0.89481	-0.00307524	0.521225	0.999989	0.0115337	0.691148	0.999994	-0.0274471	0.383301	0.999994	-0.0389808	0.270185	0.999994	-0.022354	0.658206	0.934728	0.0424274	0.371908	0.909687	-0.0470393	0.311897	0.903231	-0.0379284	0.420329	0.91477	0.0162439	0.750572	0.941084	0.0460689	0.305522	0.902413	-0.0643038	0.118231	0.884002	0.0422111	0.406012	0.913259	0.00867291	0.855743	0.947092	0.00300635	0.929826	0.95096
cg12105089	7	1054075	C7orf50;C7orf50;C7orf50	Correlated methylated region	0.106715	0.00283702	0.724313	-0.00841239	0.531065	0.999989	-0.0112484	0.890219	0.999994	-0.0592622	0.502401	0.999994	-0.0480138	0.628122	0.999994	0.279147	0.0414516	0.883943	0.100673	0.43142	0.915913	-0.173679	0.166266	0.888025	-0.0984399	0.437443	0.916329	-0.258578	0.0615887	0.883943	-0.152879	0.207184	0.891903	-0.0547771	0.620153	0.931871	0.208196	0.129042	0.8845	0.0682585	0.595431	0.92994	0.050125	0.585843	0.92915
cg12118915	15	94774775		Individual CpG	-0.0329552	8.13e-05	0.89481	0.00455657	0.149884	0.999989	0.0305437	0.109904	0.999994	0.0370035	0.0741285	0.999994	0.00645983	0.780241	0.999994	-0.00987079	0.767531	0.9421	0.00226946	0.942325	0.951593	0.0109108	0.722325	0.939258	0.0263232	0.397489	0.912381	-0.00828062	0.806306	0.944408	0.021964	0.459493	0.918281	0.0242064	0.372439	0.909735	-0.0236947	0.480241	0.920378	0.0204141	0.517591	0.923743	-0.022578	0.317689	0.903654
cg12220104	7	154794582	PAXIP1;LOC202781	Correlated methylated region	-0.0363723	0.00312442	0.7247	0.00687468	0.312769	0.999989	0.0482898	0.242017	0.999994	0.0469255	0.293886	0.999994	-0.00136429	0.978273	0.999994	0.000857013	0.990305	0.953711	-0.0395583	0.550739	0.926446	0.0379504	0.558607	0.927125	0.071584	0.276388	0.899225	-0.0361542	0.612417	0.931301	-0.0538069	0.391144	0.91166	0.163421	0.00479025	0.883943	-0.0742277	0.295599	0.901351	0.0106984	0.872396	0.947978	-0.0433043	0.364171	0.908848
cg12245245	12	118588929	TAOK3	Correlated methylated region	0.0279083	0.00430246	0.735302	-0.00350903	0.563065	0.999989	-0.00673532	0.85478	0.999994	-0.0310442	0.436614	0.999994	-0.0243089	0.587105	0.999994	-0.128785	0.0439442	0.883943	0.0715041	0.232042	0.894321	0.00396212	0.945938	0.951796	0.0664401	0.262233	0.897302	0.00404295	0.949845	0.952005	-0.0687987	0.224126	0.893489	-0.013758	0.789767	0.943314	-0.0239197	0.707963	0.938277	-0.015579	0.795196	0.943713	0.0634219	0.14098	0.885544
cg12257384	1	935456	HES4;HES4;HES4;HES4	Correlated methylated region	0.07197	0.000125399	0.55299	0.00207851	0.778093	0.999989	0.00360427	0.935687	0.999994	0.046866	0.3335	0.999994	0.0432618	0.426138	0.999994	-0.0237524	0.756664	0.941514	-0.0583584	0.418136	0.914615	0.063927	0.364901	0.908935	0.0134741	0.850207	0.946862	0.0339829	0.661196	0.934934	0.0163866	0.809889	0.9446	0.0560587	0.368238	0.909269	0.0409359	0.595117	0.929904	0.058204	0.42174	0.914999	-0.130638	0.0124407	0.883943
cg12267021	11	71790932	NUMA1;LRTOMT;LRTOMT;LRTOMT;LRTOMT;LRTOMT;LRTOMT	Correlated methylated region	-0.0557397	0.00230445	0.698309	-0.00602408	0.524913	0.999989	-0.0856336	0.135321	0.999994	-0.0614934	0.321459	0.999994	0.0241402	0.728411	0.999994	0.0591027	0.553102	0.926627	-0.054477	0.560639	0.92722	0.101103	0.270419	0.89852	-0.00631404	0.945701	0.95179	-0.055821	0.579649	0.928715	-0.0910521	0.304341	0.902336	0.12945	0.110737	0.884002	-0.0366937	0.713874	0.938707	-0.103519	0.271901	0.898599	-0.068087	0.312447	0.903287
cg12404827	3	121468706	GOLGB1	Individual CpG	0.0384841	0.000192491	0.89481	-0.00946176	0.142234	0.999989	-0.0507404	0.194904	0.999994	-0.0381851	0.367407	0.999994	0.0125553	0.791504	0.999994	-0.044791	0.510749	0.923185	0.0296671	0.642802	0.933638	0.0023906	0.969528	0.952898	-0.0426539	0.50107	0.922276	0.0917999	0.183483	0.889564	-0.00373151	0.950807	0.952069	-0.0791866	0.153098	0.88675	-0.0970114	0.157169	0.887171	0.0514011	0.424313	0.915259	-0.00183832	0.96812	0.952865
cg12548227	7	6144298	USP42	Individual CpG	-0.0522554	0.000400707	0.91166	0.0049099	0.322912	0.999989	0.0130116	0.66513	0.999994	0.0433443	0.184246	0.999994	0.0303327	0.406971	0.999994	0.000452237	0.993064	0.953802	0.00353437	0.942354	0.951596	0.0326806	0.49475	0.92165	-0.026045	0.590836	0.929546	-0.00190959	0.971049	0.952961	0.0920034	0.0478372	0.883943	-0.00751471	0.858799	0.947284	-0.0696615	0.183682	0.889564	-0.0422866	0.389883	0.911586	0.0284714	0.418463	0.914641
cg12649208	17	48548533	ACSF2	Individual CpG	0.0254479	0.00014548	0.89481	0.00436204	0.248281	0.999989	-0.0135383	0.553924	0.999994	0.0246774	0.319827	0.999994	0.0382157	0.170345	0.999994	0.0632641	0.111852	0.884002	-0.0171394	0.645513	0.933849	0.0265552	0.466649	0.91911	-0.0391669	0.289318	0.900637	-0.0323517	0.420205	0.914764	0.0328262	0.352076	0.907721	0.016351	0.611609	0.93124	0.0286948	0.471569	0.919574	0.0037128	0.921005	0.950543	-0.0312216	0.244804	0.895439
cg12760887	1	1104462	MIR429	Individual CpG	0.0201361	0.000481942	0.91166	0.00907204	0.011799	0.999989	0.00556575	0.797638	0.999994	0.0565231	0.017105	0.999994	0.0509574	0.0547496	0.999994	0.00909213	0.810948	0.944644	0.0271022	0.448246	0.917286	0.0328434	0.347917	0.90711	-0.00227757	0.94867	0.951938	-0.0317403	0.409443	0.913572	0.00206541	0.951239	0.952086	0.0186683	0.545426	0.925895	0.0269252	0.481019	0.920457	-0.0208719	0.561083	0.927225	0.0238214	0.354291	0.907944
cg12832630	3	43732303	ABHD5	Individual CpG	-0.0183377	0.000249325	0.89481	0.00406336	0.325701	0.999989	0.00954235	0.703024	0.999994	0.0346305	0.202564	0.999994	0.0250882	0.410115	0.999994	-0.0121736	0.780311	0.942688	-0.000109613	0.997867	0.954057	0.021628	0.590047	0.929524	0.0156567	0.699993	0.937687	0.00197999	0.964221	0.9527	0.0262062	0.499503	0.922107	0.0358475	0.312413	0.903287	-0.054771	0.212604	0.892613	-0.0304571	0.460253	0.918349	-0.000914854	0.975254	0.953209
cg12888961	12	96794220	CDK17;CDK17;CDK17;CDK17	Individual CpG	-0.0451639	0.000354245	0.89481	0.00350379	0.591377	0.999989	0.0145287	0.71315	0.999994	0.0471606	0.27147	0.999994	0.0326319	0.497304	0.999994	0.0577529	0.389162	0.911504	-0.0334197	0.595602	0.929944	0.0764375	0.21566	0.892765	-0.0438684	0.482079	0.920541	-0.0675674	0.319375	0.903874	0.0422277	0.478463	0.92021	0.0864935	0.11312	0.884002	-0.0841492	0.212221	0.892581	-0.166736	0.00906825	0.883943	0.0657754	0.147499	0.886359
cg13206126	1	45974654	MMACHC	Individual CpG	0.0340328	9.99e-05	0.89481	-0.00673702	0.192708	0.999989	-0.0130045	0.677543	0.999994	-0.0527537	0.120685	0.999994	-0.0397491	0.296535	0.999994	-0.0209506	0.696168	0.937388	0.0788201	0.119113	0.884002	-0.00201749	0.96737	0.95282	-0.0374954	0.453041	0.917782	-0.0911886	0.0941281	0.883943	-0.0524145	0.27235	0.898665	0.0199306	0.647317	0.933951	0.0696063	0.197536	0.890997	0.0131978	0.794463	0.94364	-0.0156182	0.666654	0.935357
cg13421935	4	153700886	ARFIP1;ARFIP1;TIGD4;ARFIP1	Individual CpG	-0.0377603	0.000324123	0.89481	-0.002759	0.674024	0.999989	-0.101386	0.0101031	0.999994	-0.00536621	0.899092	0.999994	0.0960201	0.0443651	0.999994	-0.0153096	0.819518	0.945175	-0.0178538	0.777029	0.942538	0.101817	0.10018	0.883943	0.0560294	0.370205	0.90957	-0.0309985	0.647915	0.93401	0.0139187	0.815433	0.944888	0.0501364	0.357985	0.908202	-0.149814	0.0273186	0.883943	-0.106537	0.0940133	0.883943	-0.0354106	0.435223	0.916232
cg13469286	10	134680756		Individual CpG	-0.028126	0.000180814	0.89481	-0.000208139	0.964223	0.999989	-0.0265212	0.345514	0.999994	0.00767448	0.800876	0.999994	0.0341957	0.31726	0.999994	0.0307774	0.517867	0.92377	0.0354069	0.42863	0.91559	-0.00921864	0.833071	0.945927	-0.100504	0.0242495	0.883943	0.021712	0.651873	0.934319	0.095132	0.0254688	0.883943	-0.101836	0.00903488	0.883943	0.0508744	0.287843	0.900523	0.0561062	0.212692	0.892614	-0.0345272	0.283586	0.900076
cg13639189	17	80606880	WDR45L	Correlated methylated region	-0.113709	0.00376629	0.735302	0.00366152	0.867652	0.999989	-0.082023	0.537778	0.999994	0.0805764	0.576373	0.999994	0.162599	0.315559	0.999994	-0.0901068	0.695975	0.937379	0.0720621	0.739407	0.940295	0.104269	0.622918	0.932121	0.239184	0.265919	0.897885	-0.0292494	0.900177	0.949491	-0.140623	0.492773	0.921518	0.161334	0.38927	0.911504	-0.128544	0.579061	0.928678	0.124279	0.568299	0.927859	-0.333453	0.033514	0.883943
cg13696752	9	4662858	C9orf68;PPAPDC2	Correlated methylated region	-0.0436517	0.00406557	0.735302	0.000787603	0.930472	0.999989	-0.0194131	0.723084	0.999994	-0.0243426	0.681782	0.999994	-0.00492951	0.941005	0.999994	0.146294	0.123238	0.884035	-0.118514	0.183463	0.889564	-0.0649357	0.455637	0.917966	0.0316058	0.719667	0.93908	-0.0577074	0.546581	0.926044	-0.0555664	0.508843	0.922996	0.0140056	0.855301	0.947075	0.12558	0.187428	0.88983	-0.15266	0.0887797	0.883943	0.106833	0.0959901	0.883943
cg13703576	11	69632335	FGF3	Correlated methylated region	-0.0241024	0.00445791	0.735302	-0.00554918	0.125389	0.999989	-0.0228826	0.29731	0.999994	-0.0319268	0.180016	0.999994	-0.00904427	0.734442	0.999994	-0.0102091	0.786681	0.943123	-0.0260418	0.4628	0.918689	0.066611	0.0560779	0.883943	0.0057459	0.870015	0.94787	0.00994293	0.794407	0.94364	-0.0495754	0.140408	0.885533	0.0190394	0.534393	0.925012	-0.0509486	0.179929	0.889189	-0.0140947	0.692409	0.937128	-0.0186301	0.46522	0.918987
cg13905388	14	105487229	CDCA4;CDCA4	Individual CpG	-0.0242415	0.000424025	0.91166	-0.00341769	0.381424	0.999989	0.00851335	0.719658	0.999994	-0.00679135	0.791578	0.999994	-0.0153047	0.595756	0.999994	-0.0346479	0.3965	0.912266	-0.00135009	0.971919	0.953025	0.0291207	0.43823	0.91639	0.0268243	0.480542	0.920401	-0.0284273	0.49142	0.921386	0.0185466	0.609306	0.931061	0.0159941	0.629522	0.932657	-0.0851473	0.0390691	0.883943	-0.0122929	0.74985	0.941045	0.0114456	0.678292	0.936168
cg13986840	7	130132453	MEST;MEST;MESTIT1;MEST	Correlated methylated region	-0.0338464	0.00245885	0.720913	-0.00357664	0.661666	0.999989	0.00941539	0.849547	0.999994	-0.00410936	0.939091	0.999994	-0.0135247	0.822691	0.999994	0.0641826	0.459293	0.918256	-0.118239	0.147687	0.886391	0.0422895	0.595762	0.929944	-0.0288824	0.720368	0.939114	0.00246921	0.977526	0.953256	0.0559001	0.468278	0.919271	-0.0240822	0.732208	0.939959	-0.0233388	0.788668	0.943264	0.0602635	0.46187	0.918582	-0.0137015	0.815039	0.944858
cg13987700	9	137657798	COL5A1	Correlated methylated region	0.0278858	0.000920213	0.588285	-0.00397116	0.399182	0.999989	0.0177837	0.532662	0.999994	-0.0285771	0.355106	0.999994	-0.0463608	0.181849	0.999994	-0.0758481	0.113682	0.884002	0.00624168	0.889409	0.948898	-0.0692683	0.116125	0.884002	0.0872925	0.0509292	0.883943	0.0138828	0.773904	0.942401	-0.0160858	0.704834	0.938061	0.0525024	0.17704	0.889078	-0.03735	0.436853	0.916319	-0.130986	0.00412195	0.883943	0.0411861	0.203132	0.89157
cg13997435	1	153538406	S100A2	Correlated methylated region	0.0179896	0.00341777	0.734944	0.0018751	0.657072	0.999989	-0.0164305	0.520943	0.999994	0.0141923	0.608788	0.999994	0.0306228	0.325564	0.999994	0.0514631	0.248132	0.895814	-0.0603717	0.149738	0.886547	0.00957354	0.81491	0.944845	0.0335215	0.41854	0.914653	-0.0018791	0.966679	0.952774	-0.0109833	0.781115	0.942705	0.0290565	0.421453	0.914942	0.00931692	0.834828	0.946003	-0.00980277	0.815465	0.944891	-0.0403943	0.180086	0.88919
cg14132536	9	130700442	DPM2;DPM2	Correlated methylated region	-0.0293472	0.00487575	0.735302	-0.000524492	0.92675	0.999989	-0.0619277	0.0724127	0.999994	-0.00711911	0.848176	0.999994	0.0548086	0.190087	0.999994	0.0770594	0.204593	0.891726	-0.0627651	0.271161	0.898529	-0.0190266	0.732804	0.939972	-0.0743277	0.188748	0.88995	0.0423399	0.49002	0.921265	0.0160994	0.765019	0.941951	0.0180555	0.713718	0.938701	0.00513692	0.93276	0.951125	0.00197024	0.972537	0.953048	-0.00317256	0.938254	0.951402
cg14185541	13	95366203		Correlated methylated region	-0.0396665	0.00304185	0.7247	0.00759156	0.386254	0.999989	0.0654342	0.217467	0.999994	0.0649341	0.258526	0.999994	-0.000500031	0.993803	0.999994	0.0237562	0.794825	0.943657	-0.034567	0.687178	0.936824	0.0488538	0.560971	0.927226	0.0280911	0.741151	0.940406	-0.116512	0.208306	0.892078	0.0718754	0.376457	0.910285	0.112846	0.129401	0.884604	0.0163627	0.858486	0.947264	-0.193338	0.0260659	0.883943	0.0293301	0.634797	0.933079
cg14193097	9	116150138	ALAD	Individual CpG	0.0385045	9.9e-05	0.89481	-0.00939786	0.121073	0.999989	-0.0203228	0.579646	0.999994	-0.0630867	0.113643	0.999994	-0.0427639	0.338213	0.999994	0.0607357	0.340712	0.906421	-0.0490138	0.41299	0.91408	0.0302986	0.604872	0.9307	-0.148407	0.013066	0.883943	0.0512455	0.426538	0.915435	0.0234282	0.678872	0.936194	-0.0288332	0.577149	0.928532	-0.0175059	0.784328	0.942938	-0.00339849	0.954922	0.952243	0.00640888	0.881586	0.948482
cg14355941	14	101526485	MIR496	Correlated methylated region	0.0405771	0.00212561	0.693744	0.00232714	0.733697	0.999989	0.0228436	0.582169	0.999994	0.0172374	0.701531	0.999994	-0.00560626	0.911542	0.999994	0.127434	0.0777632	0.883943	0.00558404	0.934142	0.951212	-0.0560082	0.397519	0.912381	-0.0490089	0.464493	0.918889	-0.0200924	0.782413	0.942794	0.00819097	0.89803	0.949365	-0.0539836	0.355859	0.90806	0.0600894	0.406087	0.913262	0.0394543	0.561508	0.927243	-0.024725	0.611101	0.931203
cg14359689	6	55009445		Individual CpG	0.0466498	0.000112747	0.89481	-0.0110883	0.162793	0.999989	0.0500533	0.295116	0.999994	-0.0769092	0.138234	0.999994	-0.126963	0.0297814	0.999994	0.0173282	0.830221	0.945759	-0.0470843	0.535383	0.92507	-0.145307	0.051784	0.883943	0.0379339	0.614181	0.931484	-0.0945275	0.248372	0.895836	-0.107719	0.134878	0.884899	0.00839898	0.898144	0.949375	0.10439	0.199563	0.891135	0.0976627	0.201696	0.891427	0.12719	0.0208324	0.883943
cg14539422	9	116343185	RGS3;RGS3;RGS3;RGS3;RGS3	Individual CpG	0.0340784	0.000492078	0.91166	0.0131185	0.0555627	0.999989	0.000578157	0.98893	0.999994	0.0488471	0.280078	0.999994	0.048269	0.341373	0.999994	0.00687272	0.923658	0.950646	0.00555911	0.934249	0.951217	0.0945788	0.152715	0.88675	0.0126253	0.850007	0.946856	-0.0124963	0.863228	0.947531	0.00993506	0.87613	0.948169	0.0421913	0.469067	0.91936	-0.137315	0.0579733	0.883943	0.0171226	0.800431	0.944038	0.0593738	0.221563	0.893326
cg14541011	9	135989682	RALGDS;RALGDS	Individual CpG	0.0241436	0.000118424	0.89481	-0.000969832	0.7753	0.999989	-0.0196589	0.339341	0.999994	-0.0224623	0.313743	0.999994	-0.0028034	0.910672	0.999994	0.0293712	0.414152	0.914235	-0.00680738	0.840206	0.946298	0.00447272	0.892315	0.949054	-0.0525921	0.117165	0.884002	0.0544318	0.135466	0.884899	0.00940519	0.768375	0.942159	-0.0173776	0.551624	0.926514	-0.00906909	0.801652	0.94412	-0.0117432	0.729337	0.939746	-0.0230151	0.343862	0.906695
cg14807544	19	46368487	FOXA3	Individual CpG	0.0356194	8.03e-05	0.89481	0.000197195	0.976104	0.999989	-0.0206231	0.605686	0.999994	0.00512781	0.905668	0.999994	0.0257509	0.596045	0.999994	0.0422617	0.542761	0.925616	-0.0216925	0.739406	0.940295	-0.0737919	0.248414	0.895851	-0.0149488	0.817011	0.94501	-0.0090834	0.897036	0.949317	0.0256368	0.677709	0.936136	-0.0489989	0.385047	0.911238	0.135629	0.0530139	0.883943	0.0260262	0.691345	0.937064	-0.0016151	0.972528	0.953048
cg14908986	11	70120720	PPFIA1;PPFIA1	Individual CpG	0.0349166	0.000470494	0.91166	-0.00963316	0.116023	0.999989	0.00139365	0.969904	0.999994	-0.0750424	0.062059	0.999994	-0.076436	0.0900814	0.999994	-0.00624446	0.92099	0.950543	0.0682928	0.249171	0.895982	-0.0273922	0.636167	0.933194	-0.0274783	0.639247	0.933426	-0.0714523	0.262667	0.897345	-0.110901	0.0487121	0.883943	-0.0218046	0.669773	0.935541	0.0684413	0.280005	0.899586	-0.0326986	0.582488	0.928909	0.0776769	0.0692129	0.883943
cg15009575	17	79797324		Individual CpG	0.0256544	0.000211721	0.89481	-0.00590497	0.231632	0.999989	-0.00659627	0.825632	0.999994	-0.0344134	0.289526	0.999994	-0.0278172	0.445183	0.999994	0.0277463	0.591069	0.929567	-0.0819208	0.0925291	0.883943	0.0276559	0.560293	0.927197	-0.0268233	0.576852	0.928532	0.019543	0.708222	0.938297	-0.0391339	0.394104	0.911965	0.0382546	0.361959	0.908629	0.0232367	0.654187	0.934438	-0.105316	0.0318714	0.883943	0.0349836	0.316636	0.903623
cg15083933	7	33944635	BMPER	Individual CpG	-0.0322619	0.00026165	0.89481	0.00149533	0.691745	0.999989	0.00714078	0.754709	0.999994	0.0226681	0.360504	0.999994	0.0155273	0.576474	0.999994	-0.0113366	0.775906	0.942494	-0.00124364	0.973482	0.953096	0.0523143	0.154266	0.886929	0.0117642	0.75099	0.941115	-0.00695769	0.862851	0.947517	0.0231538	0.513181	0.923401	-0.00994454	0.758435	0.941612	-0.0575949	0.151169	0.886668	0.00157626	0.966565	0.952773	0.000903146	0.973227	0.953089
cg15158376	18	712731	ENOSF1;ENOSF1;ENOSF1	Correlated methylated region	-0.0259448	0.0027063	0.724313	-0.00319957	0.384831	0.999989	-0.0125341	0.575116	0.999994	-0.0127187	0.59961	0.999994	-0.000184644	0.994579	0.999994	0.00189124	0.961278	0.952556	-0.0367432	0.316113	0.903548	0.002794	0.937822	0.951375	-0.0102229	0.778021	0.94258	0.0361197	0.359851	0.90842	0.0315435	0.362764	0.908713	-0.00148136	0.962644	0.952617	-0.0254113	0.516375	0.92367	-0.0241628	0.511552	0.923235	-0.0226087	0.39094	0.911656
cg15164881	11	858840	TSPAN4;TSPAN4;TSPAN4;TSPAN4;TSPAN4;TSPAN4;TSPAN4	Correlated methylated region	-0.058299	0.00052129	0.579358	0.0154404	0.0927914	0.999989	0.00369995	0.946717	0.999994	0.116708	0.0529436	0.999994	0.113007	0.0944996	0.999994	0.00493379	0.959275	0.952458	0.0682307	0.452655	0.917757	0.0735371	0.408276	0.913449	-0.120668	0.180838	0.889235	0.050212	0.607522	0.93092	0.108227	0.208556	0.892107	-0.0106403	0.892117	0.949043	-0.126973	0.191941	0.890151	0.128375	0.160647	0.887369	0.0013477	0.983533	0.953452
cg15172729	11	67056446	ANKRD13D;ANKRD13D	Individual CpG	-0.0204806	0.00017144	0.89481	0.00253341	0.456158	0.999989	0.0217602	0.291138	0.999994	0.0178112	0.424894	0.999994	-0.00394902	0.874626	0.999994	0.0389623	0.272871	0.898773	-0.0245022	0.462571	0.91865	0.0406646	0.2135	0.892708	-0.00834445	0.800505	0.944044	-0.00474811	0.894716	0.949186	-0.0104301	0.74078	0.940377	0.0393096	0.173453	0.88881	-0.0791024	0.0275174	0.883943	-0.00361348	0.9141	0.95028	0.00817969	0.73298	0.939972
cg15304012	6	166876490	RPS6KA2;RPS6KA2	Individual CpG	0.0431144	8.35e-05	0.89481	0.00266231	0.660829	0.999989	-0.0783097	0.032391	0.999994	-0.0110313	0.779555	0.999994	0.0672784	0.129403	0.999994	-0.0199166	0.756438	0.941508	0.056289	0.351358	0.907587	0.0569796	0.335093	0.905751	-0.0465047	0.436892	0.916319	0.00179518	0.977946	0.953272	0.0549779	0.335912	0.905876	-0.0891994	0.0884021	0.883943	0.0300384	0.641532	0.933538	0.0536441	0.376834	0.910328	-0.0280952	0.51755	0.923743
cg15434211	17	4442193	SPNS2;MYBBP1A;MYBBP1A	Correlated methylated region	0.0351939	0.00489978	0.735302	-0.00154779	0.690775	0.999989	-0.0225474	0.339319	0.999994	-0.0131746	0.606046	0.999994	0.0093728	0.743657	0.999994	0.0460686	0.259611	0.897151	-0.00238176	0.950446	0.952047	0.0123556	0.741865	0.940465	0.00995606	0.793178	0.943536	-0.0639021	0.122697	0.884035	0.031135	0.390894	0.911643	-0.0529334	0.111298	0.884002	0.0364966	0.373682	0.909933	0.0140017	0.716296	0.938854	-0.0304504	0.270161	0.898484
cg15440661	2	43395871		Correlated methylated region	0.0369267	0.00179836	0.685223	0.0113023	0.0882095	0.999989	0.029537	0.462214	0.999994	0.0667992	0.125853	0.999994	0.0372622	0.445636	0.999994	-0.0286189	0.680434	0.936324	0.00846092	0.896858	0.949303	-0.0150907	0.813245	0.944759	-0.0635434	0.326443	0.904753	0.075039	0.286317	0.900309	0.0760439	0.219034	0.893083	-0.0470752	0.40441	0.913108	0.0644523	0.356323	0.908092	0.0683936	0.29792	0.901564	0.0476383	0.310947	0.903127
cg15533809	19	2076775	MOBKL2A	Correlated methylated region	0.0430948	0.00380622	0.735302	0.00307535	0.48596	0.999989	0.0370289	0.165951	0.999994	0.0265368	0.358818	0.999994	-0.0104921	0.746222	0.999994	0.0161064	0.727812	0.939629	0.0369809	0.395441	0.912131	-0.0876516	0.0405822	0.883943	0.00137553	0.974522	0.953156	0.0118508	0.800107	0.944015	-0.00907574	0.825321	0.945514	0.0281638	0.453819	0.917811	-0.0391873	0.399692	0.912658	0.0464163	0.288898	0.900583	0.0100743	0.747349	0.940862
cg15550141	12	108154917	PRDM4	Correlated methylated region	-0.0176705	0.00441703	0.735302	-0.00322501	0.395138	0.999989	-0.0104143	0.651307	0.999994	-0.00781204	0.754339	0.999994	0.0026023	0.925985	0.999994	0.00144848	0.970523	0.952936	-0.0537132	0.145945	0.886178	0.0540294	0.135112	0.884899	0.0471015	0.197819	0.891	-0.00517205	0.896208	0.949276	-0.0393013	0.260098	0.897178	0.0309956	0.330775	0.905308	-0.0564189	0.153159	0.88675	-0.0328376	0.375576	0.910138	-0.00449667	0.865212	0.947636
cg15591678	10	64134155	ZNF365;ZNF365;ZNF365;ZNF365;ZNF365;ZNF365	Correlated methylated region	-0.0379153	0.00207461	0.693744	-0.00458319	0.498345	0.999989	-0.0536388	0.191029	0.999994	-0.0285452	0.520002	0.999994	0.0250936	0.614215	0.999994	0.084449	0.233226	0.894416	-0.0313506	0.637034	0.933245	0.011373	0.861112	0.947441	-0.0681221	0.301326	0.901951	0.026071	0.71545	0.938786	0.070831	0.260431	0.897217	-0.0805992	0.161461	0.887557	-0.113465	0.111441	0.884002	-0.0568569	0.394909	0.912082	0.0496846	0.299111	0.901679
cg15609410	3	15328890	SH3BP5;SH3BP5	Individual CpG	0.0297144	4.76e-05	0.89481	0.00150691	0.818837	0.999989	-0.0466811	0.241255	0.999994	0.00850204	0.843562	0.999994	0.0551831	0.254558	0.999994	0.110763	0.103793	0.883943	-0.0125604	0.843759	0.946491	-0.0190947	0.759501	0.941687	-0.143125	0.0244322	0.883943	0.0745268	0.27814	0.899401	0.0586588	0.331134	0.905388	-0.120257	0.0301017	0.883943	0.0444966	0.514011	0.923446	0.0930958	0.147344	0.886329	-0.0082645	0.856923	0.947185
cg15860013	3	138327718	FAIM;FAIM;FAIM;FAIM;FAIM;FAIM;FAIM	Correlated methylated region	-0.0327784	0.00157017	0.683422	0.000353314	0.939877	0.999989	0.0172317	0.544411	0.999994	0.00946552	0.758532	0.999994	-0.00776621	0.822162	0.999994	0.0409987	0.405488	0.913207	-0.0670156	0.14865	0.886472	0.027444	0.544582	0.9258	-0.0230694	0.614842	0.931503	0.0160596	0.747117	0.940851	-0.0190305	0.663693	0.935142	0.0758005	0.0592494	0.883943	-0.0549206	0.267712	0.898183	-0.0417692	0.369569	0.909485	0.0184943	0.578496	0.928628
cg15992932	6	30899405	SFTA2	Correlated methylated region	0.0311192	0.00111071	0.59952	0.00463515	0.556281	0.999989	0.0840604	0.0776654	0.999994	0.0414511	0.42041	0.999994	-0.0426093	0.460438	0.999994	0.126482	0.130873	0.884736	-0.0733111	0.350372	0.907423	-0.0785318	0.3068	0.90251	-0.0198496	0.798326	0.943908	0.0260451	0.75767	0.941578	-0.0406429	0.583817	0.929013	0.0157555	0.816136	0.944955	0.0294561	0.725365	0.939488	-0.00682531	0.930983	0.951011	0.063226	0.263093	0.897412
cg16079645	7	1039875	C7orf50;C7orf50;C7orf50	Correlated methylated region	0.0286744	0.000635607	0.579358	0.00883166	0.0849894	0.999989	-0.0170295	0.583223	0.999994	0.0440311	0.191306	0.999994	0.0610606	0.1068	0.999994	0.105918	0.0506031	0.883943	-0.0474879	0.348839	0.907214	-0.0421604	0.395273	0.912119	-0.030256	0.546564	0.926041	0.0471088	0.387875	0.91145	-0.0027778	0.95374	0.952188	0.0153365	0.725969	0.939547	0.0552663	0.308001	0.902696	0.00040473	0.993654	0.953829	-0.0149924	0.680614	0.936337
cg16098780	10	81107244	PPIF;PPIF	Correlated methylated region	-0.057426	0.000864303	0.588285	5.89e-05	0.990058	0.999989	-0.0255563	0.372162	0.999994	0.00513504	0.86842	0.999994	0.0306914	0.378098	0.999994	-0.0423099	0.38453	0.911234	0.00849394	0.852443	0.946962	0.0894105	0.0466682	0.883943	-0.0148885	0.742124	0.940472	0.037908	0.441007	0.916632	0.0590375	0.172819	0.88881	-0.0172821	0.661516	0.934965	-0.132811	0.00711321	0.883943	0.00906852	0.843382	0.946469	-0.0258511	0.431658	0.915926
cg16375550	12	132657317		Correlated methylated region	0.0394203	0.000415009	0.555851	-0.00486038	0.486989	0.999989	-0.0414797	0.32786	0.999994	-0.0380794	0.406947	0.999994	0.00340027	0.94734	0.999994	0.00466536	0.948586	0.951935	0.0131377	0.846754	0.946643	-0.0349273	0.5997	0.930229	-0.101448	0.133243	0.884899	0.180984	0.0142174	0.883943	0.0742073	0.249344	0.895998	-0.1287	0.0295674	0.883943	-0.10164	0.163187	0.887747	-0.0274861	0.687541	0.936845	0.0216038	0.658686	0.934746
cg16396954	14	72398856	RGS6	Correlated methylated region	-0.0245057	0.00458568	0.735302	-0.000638597	0.92635	0.999989	-0.00838648	0.841457	0.999994	0.0147235	0.745885	0.999994	0.0231099	0.650406	0.999994	-0.032966	0.647732	0.933984	0.0389655	0.565477	0.927617	0.0485851	0.464145	0.918832	-0.07408	0.270705	0.898526	0.0186377	0.798369	0.943908	0.117626	0.0678141	0.883943	-0.024255	0.678825	0.936188	-0.125829	0.0838107	0.883943	-0.0725665	0.287501	0.900493	0.0314577	0.518933	0.923879
cg16508883	1	145092330		Correlated methylated region	-0.0169056	0.00343826	0.734944	-0.00179415	0.547614	0.999989	-0.0167024	0.356224	0.999994	-0.00442508	0.821333	0.999994	0.0122773	0.576762	0.999994	0.0568068	0.0689269	0.883943	-0.0331719	0.25687	0.896829	-0.0451802	0.115201	0.884002	0.0127773	0.658846	0.93477	0.0282288	0.369764	0.909501	-0.0196899	0.476259	0.919967	0.00509279	0.840079	0.946294	-0.0201104	0.519795	0.923971	-0.00796847	0.786045	0.943074	-0.0237739	0.258583	0.897029
cg16677112	1	155103905	EFNA1;EFNA1	Individual CpG	0.0263249	0.000280187	0.89481	0.0042505	0.479903	0.999989	-0.0182696	0.615607	0.999994	0.0403517	0.306634	0.999994	0.0586213	0.186126	0.999994	-0.05515	0.376742	0.910315	0.115557	0.0497052	0.883943	0.00677855	0.905837	0.949834	-0.0589739	0.310076	0.902989	0.0438039	0.487406	0.921029	0.0727877	0.189869	0.890026	-0.140585	0.00599845	0.883943	0.00537838	0.931544	0.951052	0.100219	0.0899368	0.883943	0.00328563	0.937819	0.951375
cg16810279	17	76254129		Individual CpG	0.0423296	0.000390892	0.91166	-0.000235134	0.958016	0.999989	0.0400237	0.138425	0.999994	-0.00252746	0.930978	0.999994	-0.0425512	0.194845	0.999994	-0.00223671	0.961898	0.952576	0.00214345	0.961137	0.952546	0.0406111	0.34612	0.90691	0.0468831	0.282852	0.899964	-0.0834885	0.0792332	0.883943	-0.0613069	0.141878	0.885664	0.038687	0.309559	0.902913	0.040476	0.39001	0.911605	-0.0672049	0.129801	0.884621	0.0278031	0.380092	0.910711
cg17231906	5	114632628	CCDC112;CCDC112	Correlated methylated region	0.0274452	0.00257595	0.724313	0.00712706	0.23689	0.999989	0.0762275	0.0362379	0.999994	0.0493464	0.209084	0.999994	-0.026881	0.541371	0.999994	0.0257634	0.685686	0.936713	-0.0402088	0.501579	0.922332	0.0720756	0.21907	0.893083	-0.0173432	0.769737	0.942236	-0.0112659	0.861071	0.947441	0.0262815	0.642259	0.9336	0.0329545	0.523888	0.924262	-0.0394039	0.537923	0.925303	-0.0599824	0.318969	0.90381	0.055583	0.197316	0.890993
cg17368874	8	145743346	RECQL4;LRRC14	Individual CpG	-0.0454606	0.000427687	0.91166	-0.00390192	0.295734	0.999989	-0.00829688	0.714378	0.999994	-0.0155131	0.527844	0.999994	-0.00721618	0.793478	0.999994	-0.019355	0.621371	0.931982	-0.0127486	0.729101	0.939732	0.0493802	0.171547	0.888659	0.00680152	0.85204	0.946954	0.00761299	0.847636	0.946708	-0.0101905	0.769758	0.942236	0.013238	0.677336	0.936098	-0.0694038	0.0791442	0.883943	-0.0355028	0.337854	0.906025	-0.00152105	0.954182	0.952207
cg17448192	3	186718821	ST6GAL1;ST6GAL1	Individual CpG	0.0527807	0.000482253	0.91166	-0.0123952	0.318482	0.999989	0.0468912	0.533245	0.999994	-0.0683033	0.402466	0.999994	-0.115195	0.208878	0.999994	-0.0840955	0.517514	0.92374	0.00630916	0.958759	0.952436	-0.276679	0.0214899	0.883943	0.105941	0.381339	0.910905	-0.0638637	0.626922	0.932453	0.083253	0.470996	0.919555	0.0462248	0.661183	0.934934	-0.0890213	0.495304	0.921695	0.0709271	0.563214	0.927437	0.0709958	0.418969	0.914678
cg17477946	17	80818599	TBCD	Correlated methylated region	0.0361895	0.00389153	0.735302	0.00583778	0.38496	0.999989	0.0352558	0.387278	0.999994	0.0304444	0.490653	0.999994	-0.00481147	0.922622	0.999994	-0.0966909	0.174232	0.88881	0.107937	0.10683	0.883943	-0.014343	0.826042	0.94555	0.0381575	0.563732	0.927491	0.00283923	0.968449	0.952865	0.00384233	0.951422	0.952093	-0.06308	0.274494	0.898981	0.0198052	0.78121	0.942711	0.0599258	0.371818	0.909687	0.0308615	0.52018	0.924011
cg17520215	12	100967016	GAS2L3	Correlated methylated region	-0.0334684	0.00289021	0.724313	-0.000691952	0.919711	0.999989	-0.00526092	0.899554	0.999994	0.00544845	0.903972	0.999994	0.0107094	0.832652	0.999994	0.0906911	0.210195	0.892309	-0.0571599	0.399998	0.912675	-0.0139577	0.833509	0.945945	-0.0709598	0.291902	0.900981	-0.0323091	0.658316	0.934731	-0.022946	0.720718	0.939122	0.0392693	0.503289	0.922486	0.0357634	0.622153	0.932062	-0.0875073	0.200492	0.891192	0.0956787	0.0512007	0.883943
cg17554636	10	45719751		Correlated methylated region	-0.0332347	0.00325873	0.730566	-0.00481937	0.605742	0.999989	-0.0189511	0.737981	0.999994	-0.0410349	0.50401	0.999994	-0.0220839	0.748521	0.999994	0.0964203	0.330553	0.905297	-0.0248411	0.789354	0.943299	-0.0820638	0.367671	0.909222	-0.0864153	0.348798	0.907209	0.0136158	0.891796	0.949035	0.103532	0.240027	0.894846	-0.0920636	0.252779	0.896346	0.0433041	0.663227	0.935092	0.0269154	0.773366	0.942391	-0.0258877	0.698745	0.937572
cg17638730	8	86089333	E2F5;E2F5	Correlated methylated region	-0.0435924	0.000944364	0.588285	0.00957591	0.0445174	0.999989	-0.0132825	0.643333	0.999994	0.0622019	0.0464986	0.999994	0.0754844	0.0314885	0.999994	0.0391838	0.434369	0.916156	-0.00989475	0.833447	0.945942	0.0413977	0.369186	0.909413	-0.0360103	0.440221	0.916545	0.00870442	0.863561	0.947545	0.0475907	0.285706	0.900293	0.0293817	0.470265	0.919476	-0.00912131	0.856139	0.947137	-0.0696818	0.141889	0.885664	0.0121683	0.719236	0.93906
cg17809181	7	157674091	PTPRN2;PTPRN2;PTPRN2	Individual CpG	0.0313167	0.000451818	0.91166	-0.00325593	0.593859	0.999989	0.00774699	0.834282	0.999994	-0.025657	0.522734	0.999994	-0.033404	0.458484	0.999994	0.150067	0.0180113	0.883943	-0.113401	0.0564027	0.883943	-0.00483442	0.933412	0.951163	-0.133877	0.0233013	0.883943	-0.0163276	0.797558	0.943878	0.0952427	0.0898823	0.883943	0.0238434	0.640849	0.933519	0.0445799	0.481022	0.920457	-0.0441951	0.457425	0.918126	-0.0272969	0.521199	0.924073
cg17949371	12	49760878	SPATS2;SPATS2	Individual CpG	-0.020099	0.000210765	0.89481	0.00479239	0.245029	0.999989	0.0115278	0.644475	0.999994	0.0331337	0.221751	0.999994	0.0216059	0.477106	0.999994	0.00578253	0.893345	0.949113	-0.00524234	0.897064	0.949322	0.0575034	0.148262	0.886397	-0.00153608	0.969478	0.952898	0.00463726	0.915339	0.950317	0.0019831	0.958735	0.952434	0.0473047	0.177875	0.889078	-0.0851299	0.0507112	0.883943	0.00693133	0.864872	0.947613	-0.0110747	0.704022	0.93801
cg18072388	19	10433761	RAVER1	Correlated methylated region	0.0271739	0.00310781	0.7247	0.00704603	0.14076	0.999989	-0.00255231	0.929898	0.999994	0.0355108	0.259475	0.999994	0.0380631	0.281388	0.999994	0.031572	0.534878	0.925039	0.0150296	0.753093	0.94126	0.0102463	0.826533	0.94559	-0.0342782	0.469259	0.919383	0.0486508	0.344769	0.906768	0.025455	0.573379	0.928284	-0.0117752	0.775499	0.942469	-0.0218693	0.668642	0.935471	0.0242481	0.613702	0.931443	-0.0268653	0.434717	0.916209
cg18103043	20	62664629	NCRNA00176;NCRNA00176	Individual CpG	0.0366385	0.000219811	0.89481	0.00103086	0.874942	0.999989	-0.00756506	0.849138	0.999994	-0.0022944	0.957536	0.999994	0.00527065	0.91321	0.999994	0.0971682	0.157601	0.887171	-0.0392443	0.542574	0.925608	-0.10967	0.083238	0.883943	-0.0336247	0.598419	0.930122	0.0314187	0.650575	0.934207	0.0467207	0.443564	0.916807	0.0396645	0.476449	0.91997	0.0291768	0.671926	0.935701	0.00812702	0.90011	0.949491	-0.0805086	0.0836096	0.883943
cg18297196	6	41168941	TREML2	Correlated methylated region	0.0389766	0.00056729	0.579358	0.00286548	0.778721	0.999989	-0.0120132	0.845777	0.999994	0.0576107	0.389773	0.999994	0.0696239	0.354439	0.999994	-0.17053	0.10521	0.883943	-0.119002	0.228057	0.893813	0.13173	0.172998	0.88881	0.103006	0.292053	0.90102	0.0736063	0.487963	0.921091	0.11171	0.231569	0.894246	0.0478871	0.573975	0.928308	-0.0828431	0.432034	0.915954	-0.069539	0.482837	0.920607	-0.00415289	0.953267	0.952171
cg18315060	6	41374532		Correlated methylated region	-0.0909342	0.0030538	0.7247	0.00888402	0.609439	0.999989	-0.00127092	0.990373	0.999994	0.107986	0.344698	0.999994	0.109257	0.394147	0.999994	-0.159895	0.383239	0.911051	-0.0243394	0.887534	0.948809	0.0523378	0.756016	0.941477	0.14308	0.401869	0.912837	0.0994037	0.591733	0.929617	0.171518	0.292817	0.901114	-0.197296	0.185786	0.889732	-0.166482	0.366198	0.909034	0.13724	0.427981	0.915564	0.0865764	0.484614	0.920782
cg18350524	12	93835624	UBE2N	Individual CpG	-0.0382421	0.00028196	0.89481	0.0070738	0.392015	0.999989	-0.00722646	0.884873	0.999994	0.0754702	0.163961	0.999994	0.0826967	0.17408	0.999994	0.0838688	0.329554	0.905184	-0.0308173	0.702634	0.937912	0.151975	0.0556235	0.883943	-0.10512	0.189724	0.89001	-0.075141	0.387621	0.911444	0.0988825	0.196282	0.890881	0.036992	0.595992	0.929944	-0.124384	0.150705	0.886617	-0.0428604	0.597399	0.930057	0.0388385	0.50374	0.92252
cg18406852	2	101010769	CHST10	Individual CpG	0.0515886	0.000101028	0.89481	0.00334493	0.409472	0.999989	-0.0237865	0.330855	0.999994	0.0295202	0.265587	0.999994	0.0533066	0.0740138	0.999994	-0.0218056	0.606071	0.930801	0.0913646	0.0224141	0.883943	0.0345939	0.373942	0.909944	-0.0314259	0.424874	0.915308	0.0195465	0.647612	0.93398	-0.044138	0.240907	0.894933	-0.0443012	0.197828	0.891004	-0.0167041	0.694105	0.937259	0.015741	0.693386	0.937198	0.0243122	0.395187	0.912119
cg18500674	8	19095314		Individual CpG	0.0337706	0.000259471	0.89481	0.0118479	0.0622546	0.999989	0.0798977	0.0371237	0.999994	0.082926	0.0457624	0.999994	0.00302832	0.947884	0.999994	0.0191367	0.773872	0.942401	-0.012132	0.846269	0.946613	-0.100912	0.100688	0.883943	-0.0348406	0.574279	0.928333	0.0930476	0.168333	0.888227	0.031053	0.599943	0.930249	0.0383173	0.478881	0.920257	0.049633	0.458544	0.918204	0.00701101	0.91124	0.950129	0.032661	0.468362	0.919281
cg18506679	9	127563860	OLFML2A	Individual CpG	0.0262859	0.000361658	0.89481	0.00699048	0.248887	0.999989	-0.0350468	0.338009	0.999994	0.0472547	0.233494	0.999994	0.0823016	0.0651917	0.999994	0.0407934	0.523592	0.924243	0.0325707	0.587738	0.929314	-0.018454	0.753559	0.941282	-0.077774	0.192262	0.890292	0.0462069	0.475106	0.919885	0.0872402	0.125868	0.884238	-0.054489	0.294532	0.901247	-0.0290939	0.650596	0.934214	0.0722424	0.232354	0.894321	-0.0147726	0.732405	0.939962
cg18534836	7	1347342		Individual CpG	0.0342303	0.000423262	0.91166	0.00440401	0.582476	0.999989	0.0573489	0.237239	0.999994	0.0485033	0.355884	0.999994	-0.00884561	0.880601	0.999994	0.034686	0.68013	0.936313	0.0457332	0.562967	0.927416	-0.0934084	0.228095	0.893813	-0.0198049	0.800318	0.944034	-0.0781194	0.359055	0.908336	0.135437	0.0713234	0.883943	-0.0733512	0.283591	0.900076	0.0800255	0.344234	0.906746	-0.0140753	0.859355	0.947343	0.0344485	0.544695	0.92581
cg18587988	22	20008614	C22orf25	Individual CpG	-0.0169884	0.000304099	0.89481	-0.000970414	0.838193	0.999989	-0.0338505	0.239868	0.999994	-0.0125908	0.686112	0.999994	0.0212597	0.543257	0.999994	-0.00772657	0.875409	0.948142	-0.0517384	0.264638	0.89771	0.0515119	0.256463	0.896741	-0.00164433	0.971404	0.952987	-0.0247946	0.618974	0.931769	0.0165384	0.705738	0.938131	0.080903	0.0444082	0.883943	-0.0669451	0.177426	0.889078	0.0218461	0.638854	0.933396	-0.0223043	0.503279	0.922486
cg18601229	15	42192297	EHD4	Correlated methylated region	0.0341481	0.00177091	0.685223	0.00584602	0.30065	0.999989	-0.0182764	0.592333	0.999994	0.0446159	0.228431	0.999994	0.0628924	0.130757	0.999994	0.0115442	0.844182	0.946499	0.0539523	0.328875	0.905086	-0.0272905	0.613435	0.931413	-0.0476514	0.383941	0.91119	0.0443761	0.455405	0.917932	0.0308265	0.554974	0.926813	-0.107195	0.0256371	0.883943	0.0567708	0.336615	0.905928	0.0833841	0.134006	0.884899	0.0148321	0.708689	0.938317
cg18936052	1	28051702	FAM76A;FAM76A;FAM76A;FAM76A;FAM76A	Correlated methylated region	-0.0246168	0.00429887	0.735302	-0.00101495	0.831094	0.999989	-0.0413539	0.150761	0.999994	0.00403738	0.8967	0.999994	0.0453913	0.194397	0.999994	0.0366492	0.465697	0.919028	-0.0744436	0.115787	0.884002	-0.0472768	0.306447	0.902448	0.0173204	0.710944	0.938473	0.0443952	0.382439	0.910995	-0.0114222	0.797941	0.943897	0.0311355	0.44532	0.91694	-0.032822	0.515421	0.923554	0.0486368	0.305656	0.902429	-0.0105058	0.756838	0.941528
cg18969798	4	151157003	DCLK2;DCLK2	Individual CpG	0.0379951	0.00014098	0.89481	0.00379724	0.502608	0.999989	0.012492	0.716288	0.999994	0.0256483	0.491256	0.999994	0.0131562	0.75293	0.999994	-0.052859	0.368077	0.909256	0.116681	0.0354129	0.883943	-0.086047	0.11193	0.884002	0.0222129	0.68421	0.936598	0.0049103	0.934039	0.951207	0.0454888	0.38338	0.911076	-0.0834277	0.0811621	0.883943	-0.00128188	0.982645	0.953433	0.1019	0.0671596	0.883943	-0.00551136	0.889427	0.948901
cg19027507	1	27320128	TRNP1	Individual CpG	0.0404167	0.000170732	0.89481	-0.0135967	0.051755	0.999989	0.000403897	0.992362	0.999994	-0.0873885	0.0571634	0.999994	-0.0877924	0.0883021	0.999994	0.065245	0.373762	0.909933	-0.0472771	0.492525	0.921493	-0.0533407	0.428914	0.915638	0.0492883	0.470218	0.919471	-0.0717301	0.333736	0.905598	-0.0979978	0.13358	0.884899	0.0753249	0.206507	0.891876	-0.0854808	0.246445	0.895643	-0.0418419	0.545585	0.925922	0.00968663	0.844909	0.946547
cg19130313	6	21078941	CDKAL1	Individual CpG	0.0300419	0.000330835	0.89481	0.0063799	0.25686	0.999989	-0.0222739	0.513051	0.999994	0.0367819	0.319216	0.999994	0.0590559	0.154726	0.999994	-0.0242	0.676272	0.935991	0.126335	0.0212861	0.883943	-0.076836	0.150455	0.886591	-0.0351406	0.514954	0.923524	0.0178925	0.760158	0.941731	0.00408019	0.936841	0.951324	-0.0449456	0.340025	0.906369	-0.0130905	0.822079	0.945336	0.117492	0.0329177	0.883943	0.0206699	0.59773	0.930094
cg19149899	4	40439584	RBM47;RBM47	Individual CpG	-0.0248614	0.000169443	0.89481	0.00651174	0.322371	0.999989	-0.0898542	0.0221678	0.999994	0.0504556	0.233362	0.999994	0.14031	0.00345633	0.999994	0.0420142	0.532555	0.924877	0.0231587	0.714147	0.93871	-0.0348065	0.573848	0.928301	-0.130773	0.0379786	0.883943	0.146963	0.0319323	0.883943	0.110514	0.065871	0.883943	-0.0945422	0.0848487	0.883943	-0.113695	0.0938854	0.883943	0.160603	0.0122545	0.883943	-0.00965392	0.831863	0.945854
cg19223467	12	10183267	CLEC9A	Correlated methylated region	0.0405528	0.00130446	0.632023	-0.00447946	0.789508	0.999989	-0.127626	0.209363	0.999994	-0.0589525	0.591877	0.999994	0.0686739	0.577876	0.999994	0.100171	0.573419	0.928287	0.00845036	0.959663	0.952484	-0.10899	0.505333	0.922697	0.204729	0.21721	0.892873	-0.19294	0.284226	0.900164	-0.0230183	0.884199	0.948688	0.0479952	0.739627	0.94031	0.0138426	0.93824	0.951401	-0.0870497	0.604363	0.930645	-0.122695	0.308027	0.902698
cg19290577	10	119590573		Correlated methylated region	-0.0373805	0.00247986	0.720913	-0.00794025	0.287867	0.999989	-0.0227775	0.615788	0.999994	-0.0303964	0.536616	0.999994	-0.00761889	0.890171	0.999994	-0.148482	0.0551666	0.883943	0.0323102	0.655328	0.934515	0.108396	0.127138	0.884273	0.00646156	0.928186	0.950877	-0.0569721	0.464908	0.918934	0.103799	0.130659	0.884726	0.0165516	0.79128	0.943423	-0.139911	0.0719055	0.883943	-0.00256315	0.971889	0.953025	-0.00771865	0.882114	0.948536
cg19590934	7	6208213	CYTH3	Correlated methylated region	0.0345363	0.000329719	0.55299	-0.00788993	0.238633	0.999989	-0.0489163	0.22798	0.999994	-0.0510687	0.245339	0.999994	-0.00215237	0.965134	0.999994	0.0207785	0.766204	0.942018	-0.0457968	0.48572	0.920878	-0.0282864	0.659811	0.934846	0.0572645	0.379144	0.910619	0.0516329	0.465352	0.918988	-0.128249	0.0400883	0.883943	-0.00970928	0.864115	0.947568	0.0762256	0.278332	0.899409	-0.0704251	0.286625	0.900368	-0.022536	0.633281	0.93295
cg19618807	12	14217297		Individual CpG	0.0267287	0.000367188	0.89481	0.0019634	0.767949	0.999989	0.0205294	0.611203	0.999994	0.0201336	0.645412	0.999994	-0.000395796	0.993567	0.999994	0.00916973	0.896011	0.949276	0.0846202	0.200285	0.891184	0.00450059	0.944377	0.951699	-0.00951965	0.884103	0.948683	-0.033773	0.634212	0.933033	-0.0376536	0.546087	0.925983	0.0362121	0.525201	0.924335	0.0386305	0.583783	0.929012	-0.0680578	0.305041	0.902382	-0.0598365	0.207964	0.892042
cg19770944	2	61292607	KIAA1841;KIAA1841	Correlated methylated region	0.0426088	0.00456866	0.735302	0.014387	0.112649	0.999989	0.00339157	0.950557	0.999994	0.109328	0.0663454	0.999994	0.105937	0.11246	0.999994	0.0749108	0.422134	0.915043	0.0237535	0.786282	0.943094	0.103564	0.227989	0.893813	-0.0356714	0.681125	0.936384	0.153819	0.104174	0.883943	-0.102176	0.218508	0.893046	0.0849809	0.262475	0.897329	-0.127245	0.175447	0.888915	-0.176096	0.0467479	0.883943	-0.0368526	0.558808	0.927125
cg19864002	3	9644719		Individual CpG	0.0282182	0.000296976	0.89481	0.00169968	0.810285	0.999989	0.00405722	0.924729	0.999994	0.0301023	0.517918	0.999994	0.0260451	0.618059	0.999994	0.0801961	0.283689	0.900076	0.0406237	0.562795	0.927378	-0.0135221	0.843894	0.946491	-0.116049	0.0963716	0.883943	0.0587815	0.436841	0.916319	0.00723785	0.913157	0.950241	-0.0198385	0.743573	0.940573	-0.0725855	0.333958	0.90564	0.0859401	0.223999	0.893489	-0.0371108	0.462489	0.918637
cg19953452	17	254590		Individual CpG	0.0474528	4.27e-05	0.89481	0.0107908	0.133361	0.999989	-0.0515391	0.232269	0.999994	0.0779609	0.0960155	0.999994	0.1295	0.0141819	0.999994	0.0375526	0.618949	0.931769	-0.0192376	0.786203	0.943083	-0.0131948	0.849219	0.946818	-0.0147344	0.833901	0.945969	0.0445043	0.560111	0.927175	0.134548	0.0461157	0.883943	-0.0614425	0.31677	0.903623	0.0580398	0.444412	0.91687	0.0526391	0.460574	0.918395	-0.0787321	0.123997	0.884035
cg20172795	6	127441199	RSPO3	Individual CpG	0.0307266	0.00023623	0.89481	0.00152858	0.775091	0.999989	-0.00310093	0.923891	0.999994	0.0177106	0.61469	0.999994	0.0208115	0.598134	0.999994	-0.0483661	0.382452	0.910995	-7.34e-06	0.999887	0.954152	-0.00900183	0.859524	0.947352	0.00275916	0.957266	0.952349	0.0316045	0.572326	0.92819	0.0319248	0.516314	0.923664	0.0911875	0.0435596	0.883943	-0.0997233	0.0740683	0.883943	-0.0749904	0.152352	0.886745	0.0155364	0.677772	0.936139
cg20369204	8	92053404	TMEM55A	Correlated methylated region	0.03953	0.00264954	0.724313	-0.0106549	0.155952	0.999989	-0.0134854	0.767233	0.999994	-0.0573945	0.245802	0.999994	-0.0439091	0.428363	0.999994	-0.138331	0.0782733	0.883943	0.011502	0.875617	0.948154	0.00126711	0.985941	0.953568	0.0954678	0.190832	0.890038	-0.143752	0.0705001	0.883943	0.0495991	0.475775	0.91992	-0.0325559	0.608306	0.930994	0.115011	0.144486	0.886053	-0.062043	0.401366	0.912802	0.0458396	0.38629	0.911305
cg20412687	13	50265817	EBPL	Correlated methylated region	-0.0399138	0.00147918	0.671888	0.00318338	0.583132	0.999989	0.0179997	0.608898	0.999994	0.02999	0.431659	0.999994	0.0119903	0.7792	0.999994	0.0681063	0.265018	0.89771	-0.0627595	0.274272	0.898952	0.076572	0.173288	0.88881	0.0138927	0.806707	0.944434	-0.0506098	0.412448	0.914013	0.00100078	0.985269	0.953532	0.0262711	0.595924	0.929944	-0.0537776	0.380667	0.910793	0.0284919	0.620967	0.931961	-0.0105914	0.797231	0.943861
cg20486877	6	29594481	GABBR1;GABBR1;GABBR1	Individual CpG	-0.0348812	0.00040153	0.91166	0.0127113	0.0879458	0.999989	0.0157404	0.727165	0.999994	0.0763704	0.119401	0.999994	0.06063	0.2698	0.999994	-0.0226381	0.771492	0.942296	0.118976	0.105533	0.883943	-0.00069469	0.992265	0.95375	-0.0393995	0.587236	0.929285	0.0439035	0.577735	0.928583	0.0650842	0.347996	0.90711	-0.0527911	0.404626	0.913141	0.0695763	0.374764	0.91003	0.060609	0.410702	0.913737	-0.097797	0.0646628	0.883943
cg20617977	4	38053457	TBC1D1	Individual CpG	0.0255603	5.73e-05	0.89481	-0.00238643	0.728812	0.999989	-0.0817622	0.0492361	0.999994	-0.0247278	0.581211	0.999994	0.0570345	0.257553	0.999994	-0.000590041	0.993335	0.95381	0.0250944	0.705382	0.9381	-0.103044	0.113901	0.884002	-0.168667	0.0110425	0.883943	0.202165	0.00514529	0.883943	0.0783004	0.213267	0.892653	-0.0376362	0.511919	0.923278	-0.0629778	0.375341	0.910086	0.0107953	0.871435	0.947944	0.00828729	0.862172	0.947487
cg20710667	8	6736922	DEFB1	Individual CpG	0.047313	0.000445081	0.91166	0.00195746	0.840623	0.999989	-0.0219038	0.710466	0.999994	-0.0533568	0.40432	0.999994	-0.0314531	0.661128	0.999994	0.0498298	0.623239	0.932162	0.0558269	0.558061	0.927083	-0.0381349	0.682581	0.936494	-0.0918349	0.331218	0.905401	0.0908696	0.376125	0.910232	0.0251355	0.780307	0.942688	-0.126855	0.124638	0.884035	0.180069	0.0784432	0.883943	-0.127016	0.185799	0.889732	-0.0259545	0.704915	0.938067
cg20926035	2	45236630	SIX2	Individual CpG	-0.0330881	0.000447191	0.91166	-0.00096874	0.857042	0.999989	-0.0380656	0.24284	0.999994	-0.0140498	0.690261	0.999994	0.0240157	0.543981	0.999994	-0.0340446	0.548328	0.926216	0.0122505	0.81809	0.945089	0.0282062	0.588546	0.929378	-0.0078807	0.881279	0.948469	-0.0394282	0.491938	0.921457	0.0996206	0.0492423	0.883943	-0.0130828	0.776243	0.942502	-0.0167989	0.768032	0.942144	-0.0421536	0.431434	0.915913	-0.0138017	0.718686	0.93904
cg21032150	20	31330843	COMMD7;COMMD7	Individual CpG	0.0304058	0.000348051	0.89481	-0.00667549	0.196503	0.999989	0.0132278	0.672904	0.999994	-0.0322828	0.342157	0.999994	-0.0455106	0.233095	0.999994	-0.0375528	0.490929	0.921333	0.04886	0.340429	0.906407	-0.0241148	0.630335	0.932721	0.04474	0.37818	0.910522	-0.00930368	0.865922	0.947682	-0.0518439	0.285036	0.900232	-0.0176179	0.690482	0.937009	-0.0389841	0.476609	0.919992	-0.0524793	0.308433	0.902757	0.0204029	0.579626	0.92871
cg21110939	15	91643135	SV2B;SV2B	Individual CpG	0.0319083	0.000122547	0.89481	0.00980985	0.0841557	0.999989	0.0398666	0.245631	0.999994	0.0686947	0.0656083	0.999994	0.0288281	0.489399	0.999994	0.0530055	0.373845	0.90994	-0.0526673	0.347034	0.907016	0.0504887	0.356951	0.908149	-0.0246619	0.656401	0.934599	-0.0175153	0.771173	0.942283	0.041117	0.437471	0.916336	0.0573685	0.236264	0.894705	-0.0580032	0.332813	0.905519	-0.0397954	0.47938	0.920292	0.0610452	0.130474	0.884684
cg21183523	18	22929205	ZNF521	Individual CpG	0.0247091	0.000414252	0.91166	0.0091073	0.118068	0.999989	0.00860191	0.807451	0.999994	0.0552402	0.149757	0.999994	0.0466383	0.277922	0.999994	-0.020678	0.735038	0.940062	-0.000426906	0.994065	0.953848	0.0654983	0.244505	0.895422	0.0536935	0.345671	0.906865	-0.0254985	0.679912	0.936276	0.0654855	0.228696	0.893924	0.01883	0.704277	0.938025	-0.0267051	0.663548	0.935129	-0.0130899	0.820514	0.945231	-0.0474462	0.251349	0.89612
cg21243939	14	55033137	SAMD4A;SAMD4A	Correlated methylated region	-0.101876	0.00216367	0.693744	0.000467614	0.951295	0.999989	-0.00294902	0.949392	0.999994	0.0185961	0.711898	0.999994	0.0215451	0.703004	0.999994	-0.0570422	0.472524	0.919628	0.142784	0.0567452	0.883943	0.031227	0.668707	0.935471	-0.118649	0.109489	0.884002	0.00133872	0.986691	0.953601	0.133753	0.0591455	0.883943	-0.0879575	0.17331	0.88881	-0.137682	0.0854579	0.883943	0.00786137	0.916443	0.950347	0.049994	0.351752	0.907667
cg21271961	1	95285780	SLC44A3;SLC44A3	Individual CpG	-0.0350341	0.000216392	0.89481	-0.0108455	0.124748	0.999989	-0.0333246	0.436359	0.999994	-0.066695	0.151353	0.999994	-0.0333704	0.521422	0.999994	-0.0161914	0.826852	0.945602	-0.0877333	0.208133	0.892046	-0.0852108	0.211569	0.89249	0.0784499	0.255737	0.896664	0.00843258	0.910315	0.950082	-0.0572827	0.38434	0.911217	0.110556	0.0671423	0.883943	-0.058758	0.429823	0.915745	0.002744	0.968685	0.952877	-0.0235418	0.637995	0.93331
cg21284015	17	79420246	BAHCC1	Individual CpG	0.0342146	0.000143078	0.89481	-0.00123764	0.8485	0.999989	-0.0278261	0.478969	0.999994	0.00135054	0.974684	0.999994	0.0291766	0.541478	0.999994	0.0206214	0.765199	0.941956	-0.00572499	0.929669	0.950945	-0.0454999	0.473832	0.919708	0.00941772	0.883491	0.948635	0.00460042	0.94747	0.95187	0.00163262	0.97877	0.953324	-0.0515228	0.3586	0.908271	0.05362	0.439855	0.916482	0.0443044	0.497074	0.921823	-0.00800165	0.863831	0.947558
cg21406217	8	28748500	INTS9;INTS9;HMBOX1;HMBOX1;INTS9;HMBOX1	Correlated methylated region	0.0372841	0.00196016	0.689311	-0.00555465	0.370674	0.999989	0.0147992	0.69266	0.999994	-0.0564812	0.164914	0.999994	-0.0712804	0.118612	0.999994	-0.0460376	0.482502	0.920591	0.061616	0.317465	0.903624	-0.036632	0.543277	0.925676	0.0110948	0.855627	0.947086	-0.00447107	0.946198	0.951806	-0.0843841	0.148413	0.886452	0.0188541	0.723026	0.939304	-0.00223963	0.972852	0.95306	-0.054188	0.381588	0.910917	0.0453724	0.306134	0.902434
cg21515003	8	1049335		Correlated methylated region	0.0437431	0.00493275	0.735302	-0.000669119	0.938831	0.999989	-0.0156504	0.767438	0.999994	-0.0233481	0.683919	0.999994	-0.00769776	0.904775	0.999994	0.0803568	0.374999	0.910049	-0.00823474	0.922828	0.950618	0.0961185	0.248827	0.895921	-0.173063	0.0411017	0.883943	0.0290197	0.751184	0.941131	-0.0472266	0.557147	0.927035	-0.0763335	0.299508	0.901701	0.152568	0.0945753	0.883943	0.0254791	0.765575	0.941997	0.0096103	0.875108	0.948132
cg21527132	3	159943985	LOC401097	Correlated methylated region	-0.040247	0.00296751	0.7247	0.000500855	0.93781	0.999989	0.0367189	0.345184	0.999994	-0.00887142	0.833099	0.999994	-0.0455903	0.335142	0.999994	-0.0362026	0.595727	0.929944	-0.0261188	0.683657	0.93657	-0.0524865	0.403115	0.912964	0.0916245	0.150209	0.886563	-0.0157299	0.819648	0.945176	0.0393937	0.516005	0.923631	0.00371332	0.946541	0.951816	0.0171225	0.802696	0.944202	0.033244	0.605914	0.930792	-0.0329304	0.475295	0.91989
cg21538902	10	64565003	ADO	Correlated methylated region	-0.0558362	0.000408009	0.555851	-0.00867542	0.162063	0.999989	-0.0302251	0.422667	0.999994	-0.0365303	0.371242	0.999994	-0.00630518	0.8905	0.999994	0.0631885	0.339185	0.906197	-0.0447857	0.470647	0.919508	-0.0509969	0.401361	0.912802	-0.0371414	0.545833	0.925952	-0.0149086	0.823351	0.945413	0.0365651	0.533388	0.924928	-0.0305079	0.569473	0.927906	0.0164096	0.804619	0.944307	-0.00959847	0.877659	0.948253	-0.0124039	0.781038	0.942702
cg21644096	1	26798522	HMGN2	Individual CpG	-0.0389844	0.000329795	0.89481	0.00321583	0.573116	0.999989	-0.0123322	0.721595	0.999994	0.0223398	0.551488	0.999994	0.034672	0.410369	0.999994	0.0326282	0.592366	0.929637	-0.0479085	0.403019	0.912952	-0.019385	0.72931	0.939745	-0.00117199	0.98351	0.953452	0.0297932	0.628807	0.932611	0.0135242	0.802736	0.944208	0.0216649	0.66145	0.934964	0.0354201	0.562919	0.927402	-0.0457027	0.427343	0.915515	-0.000477371	0.990748	0.953716
cg21736186	2	232826186	DIS3L2	Individual CpG	-0.0234846	0.000235687	0.89481	-0.00161175	0.619256	0.999989	-0.0173473	0.378042	0.999994	-0.00265676	0.90074	0.999994	0.0146905	0.53905	0.999994	0.0141149	0.680133	0.936313	-0.0155407	0.629027	0.932614	0.0409499	0.194281	0.890581	-0.00829062	0.794716	0.943653	-0.00864234	0.802879	0.944208	0.0163187	0.591767	0.929617	0.00101378	0.9709	0.952953	-0.0488609	0.156533	0.887171	-0.012676	0.695001	0.937329	-0.01298	0.574863	0.928373
cg21938261	5	146257862	PPP2R2B;PPP2R2B;PPP2R2B;PPP2R2B;PPP2R2B;PPP2R2B;PPP2R2B;PPP2R2B	Correlated methylated region	-0.0290157	0.00123004	0.609513	0.000889157	0.874536	0.999989	-0.0242501	0.477776	0.999994	0.00221827	0.952179	0.999994	0.0264684	0.523941	0.999994	-0.0105626	0.85249	0.94697	-0.0202284	0.704723	0.938049	0.0724398	0.166622	0.888059	-0.00393643	0.940654	0.9515	-0.0190521	0.740217	0.940344	0.0131199	0.794954	0.943673	0.0690387	0.135677	0.884903	-0.0634114	0.267334	0.898097	-0.207573	0.000151125	0.883943	0.0649528	0.0919725	0.883943
cg22024760	1	40942625	ZNF642	Correlated methylated region	0.0429586	0.00207933	0.693744	0.00604824	0.421122	0.999989	-0.0229731	0.614231	0.999994	0.0331134	0.502649	0.999994	0.0560865	0.312055	0.999994	-0.0228915	0.767867	0.942136	0.0939905	0.1981	0.891014	0.10508	0.141786	0.885616	0.0339271	0.638446	0.933342	-0.0615385	0.433084	0.91601	0.0890117	0.197548	0.890997	-0.16153	0.011037	0.883943	-0.0169023	0.828246	0.945674	-0.088674	0.22692	0.893761	0.0380945	0.467606	0.919194
cg22051345	4	183721183	ODZ3	Correlated methylated region	-0.132355	0.00094128	0.588285	-6.52e-05	0.99726	0.999991	-0.122698	0.286885	0.999994	-0.0363683	0.77047	0.999994	0.0863298	0.537312	0.999994	0.0166857	0.934459	0.95123	-0.123961	0.515786	0.92359	0.111692	0.549586	0.926337	-0.039059	0.836171	0.946071	0.127858	0.533496	0.924943	-0.155039	0.390395	0.911613	0.0483111	0.769357	0.942212	0.0388073	0.849016	0.946808	-0.0580766	0.761846	0.941778	0.0577959	0.673467	0.935787
cg22383845	19	52430492	ZNF613;ZNF613	Individual CpG	0.0274857	0.000232816	0.89481	-0.00798292	0.137655	0.999989	0.0144134	0.658116	0.999994	-0.0408057	0.248343	0.999994	-0.0552191	0.164276	0.999994	0.0751036	0.18398	0.889586	-0.0198656	0.707715	0.938259	0.0267165	0.606454	0.930814	-0.113812	0.0312467	0.883943	-0.0274146	0.630825	0.932748	0.00696424	0.889462	0.948902	0.0366547	0.423752	0.91523	-0.0583479	0.303714	0.902266	-0.0390645	0.463507	0.918801	0.00272234	0.943043	0.951639
cg22632947	17	64787784	PRKCA	Individual CpG	0.028742	0.00035142	0.89481	-0.00390858	0.448054	0.999989	-0.0332249	0.287791	0.999994	-0.0161101	0.63388	0.999994	0.0171148	0.652075	0.999994	-0.0156768	0.768535	0.942168	0.0180141	0.718917	0.939046	-0.122404	0.0132422	0.883943	-0.0112457	0.820576	0.945236	0.0952574	0.0783582	0.883943	0.0241493	0.610047	0.931117	-0.0106656	0.805215	0.944332	-0.08512	0.112975	0.884002	0.0867944	0.0857662	0.883943	-0.0259757	0.470843	0.919528
cg22633769	20	60982531	CABLES2	Correlated methylated region	-0.023766	0.00492752	0.735302	-0.00358626	0.46242	0.999989	-0.01373	0.643025	0.999994	-0.0202321	0.528602	0.999994	-0.00650215	0.856722	0.999994	0.00674131	0.89605	0.949276	-0.0401445	0.408066	0.913429	-0.0244139	0.606955	0.930876	0.0583383	0.225478	0.893712	-0.00339387	0.948147	0.951909	-0.0352296	0.442677	0.916766	0.0395674	0.345541	0.906852	-0.0561538	0.279477	0.899497	0.010788	0.82479	0.945487	-0.0112302	0.747432	0.940863
cg22671903	2	122038715	TFCP2L1	Individual CpG	0.0285414	0.000155697	0.89481	-0.00124105	0.820519	0.999989	-0.0196114	0.554662	0.999994	0.0012475	0.972319	0.999994	0.0208589	0.605285	0.999994	0.0707932	0.20751	0.891948	0.0388029	0.461458	0.918526	-0.0235552	0.647641	0.933982	-0.146338	0.00553284	0.883943	0.0841346	0.138934	0.885272	0.0239398	0.630813	0.932748	-0.10573	0.0211135	0.883943	0.0268045	0.634081	0.933018	0.0161597	0.760114	0.94173	0.0141181	0.70934	0.938344
cg22858308	6	143095613	HIVEP2	Individual CpG	0.0241696	0.000184041	0.89481	0.0101116	0.0223151	0.999989	-0.0107171	0.684948	0.999994	0.0770723	0.00765599	0.999994	0.0877894	0.00680851	0.999994	0.0307449	0.508782	0.922996	0.0243355	0.577698	0.928583	-0.0010535	0.980343	0.953371	-0.0411918	0.341921	0.906517	0.0415509	0.377536	0.910435	0.0377217	0.36192	0.908629	-0.0115235	0.760241	0.941731	0.0427	0.361285	0.908568	0.0210725	0.631444	0.932777	-0.0354799	0.25977	0.897163
cg22862193	5	86564070	RASA1;RASA1	Correlated methylated region	0.0232067	0.00467838	0.735302	0.000662238	0.914748	0.999989	0.0308835	0.410499	0.999994	0.00462091	0.909434	0.999994	-0.0262626	0.564725	0.999994	-0.0509227	0.43536	0.916232	0.0354255	0.563389	0.927454	0.0343438	0.567046	0.927741	0.0696812	0.251987	0.896282	-0.0544553	0.409563	0.913597	-0.0387691	0.503854	0.922532	-0.0151109	0.775408	0.942469	0.0383401	0.558659	0.927125	-0.0912763	0.139621	0.885363	0.0509555	0.248577	0.895881
cg22935262	5	177099373	LOC202181	Correlated methylated region	-0.0862541	0.00311167	0.7247	0.0133213	0.0328094	0.999989	-0.0219704	0.55866	0.999994	0.0812732	0.0469631	0.999994	0.103244	0.0247433	0.999994	0.0834153	0.196553	0.890881	-0.0241655	0.689833	0.93698	0.0202194	0.732934	0.939972	-0.132523	0.0282293	0.883943	0.111237	0.0891866	0.883943	0.0672347	0.241263	0.895008	0.0601061	0.251509	0.896154	-0.120139	0.0647834	0.883943	0.0141187	0.816531	0.944984	0.0105652	0.808309	0.944498
cg23129374	20	6748712	BMP2	Correlated methylated region	-0.0455157	0.00185425	0.685223	-0.0116703	0.0721191	0.999989	-0.0215793	0.583783	0.999994	-0.0587464	0.16961	0.999994	-0.0371671	0.437933	0.999994	0.0246228	0.718561	0.939023	-0.0886084	0.168571	0.888253	0.0225365	0.719788	0.939085	0.0361898	0.569443	0.927906	-0.0504294	0.465798	0.91904	-0.026581	0.661573	0.934965	0.0475629	0.391651	0.91167	-0.0795232	0.247463	0.895782	-0.00890594	0.8902	0.94895	-0.00646436	0.888639	0.94885
cg23131702	10	5726677	C10orf18	Individual CpG	-0.0239543	4.86e-05	0.89481	-0.00123395	0.747892	0.999989	-0.000715514	0.975511	0.999994	-0.00686433	0.785809	0.999994	-0.00614881	0.828267	0.999994	-0.00168912	0.966306	0.952764	-0.0289989	0.440581	0.916582	0.0588633	0.11069	0.884002	0.0152961	0.681184	0.936388	-0.0276879	0.493887	0.921575	-0.0110217	0.75647	0.941508	0.0377212	0.246225	0.895628	-0.0725046	0.0724275	0.883943	-0.0366913	0.331888	0.90548	0.0248218	0.35892	0.908315
cg23135352	10	130492881		Individual CpG	0.0455514	0.000243735	0.89481	-0.000358505	0.965067	0.999989	0.0614442	0.2154	0.999994	0.0216038	0.687123	0.999994	-0.0398404	0.508227	0.999994	0.085294	0.312245	0.903279	0.132034	0.0967654	0.883943	-0.12972	0.0954723	0.883943	-0.164027	0.0377368	0.883943	0.0858919	0.314354	0.903433	-0.038714	0.605371	0.930758	0.00552026	0.935705	0.951282	-0.0881355	0.298666	0.901631	0.0771815	0.332843	0.905525	-0.0158838	0.780363	0.942688
cg23281123	2	65540411	SPRED2;SPRED2	Individual CpG	0.0313795	0.000326122	0.89481	-0.00509167	0.375688	0.999989	-0.023258	0.504612	0.999994	-0.0361128	0.339306	0.999994	-0.0128548	0.761558	0.999994	0.0491574	0.420223	0.914767	-0.0326667	0.568422	0.927859	-0.0306995	0.583862	0.929027	0.00831688	0.883418	0.948628	-0.0438538	0.477021	0.920031	-0.00952304	0.860396	0.947406	-0.0186651	0.706011	0.938146	-0.0191333	0.754632	0.941361	-0.0245659	0.669503	0.935533	0.0576544	0.162638	0.887667
cg23288962	13	35517516	NBEA	Correlated methylated region	-0.0521329	0.000690883	0.579358	0.00305382	0.67088	0.999989	-0.0348362	0.422872	0.999994	0.0362188	0.441857	0.999994	0.071055	0.179536	0.999994	-0.00271099	0.971809	0.953017	0.0456837	0.526431	0.924436	0.0272116	0.699716	0.937663	-0.0267272	0.708247	0.9383	0.00380994	0.960837	0.952542	-0.0097801	0.88593	0.948744	0.0464408	0.456274	0.918017	-0.0599869	0.436758	0.916319	-0.00132215	0.985439	0.953546	-0.0275656	0.595073	0.929904
cg23613305	18	61034556	KDSR	Individual CpG	-0.0164822	0.000490145	0.91166	-0.000420219	0.886139	0.999989	0.00281417	0.87451	0.999994	-0.00105384	0.95647	0.999994	-0.00386801	0.858318	0.999994	0.00825265	0.790672	0.94341	-0.0121484	0.677538	0.936121	0.0224013	0.433621	0.916104	-0.00314829	0.913366	0.950247	-0.015973	0.611583	0.931238	0.00623649	0.821414	0.945279	0.0236931	0.348515	0.90716	-0.032896	0.292974	0.901114	0.0120006	0.682781	0.936513	-0.015316	0.466326	0.919065
cg23657299	6	166422626		Correlated methylated region	-0.0702356	0.00152035	0.676494	-0.00869441	0.343422	0.999989	-0.0979422	0.0778583	0.999994	-0.0433888	0.469378	0.999994	0.0545535	0.417691	0.999994	-0.02664	0.779007	0.942649	0.0124084	0.889349	0.948898	0.0533966	0.540894	0.925431	-0.081641	0.356098	0.908066	0.141109	0.142869	0.885884	0.126906	0.133743	0.884899	-0.0486121	0.528452	0.924562	-0.221279	0.021303	0.883943	-0.0356865	0.690624	0.937026	-0.109339	0.0896329	0.883943
cg23683962	3	24549503		Individual CpG	0.0480882	6.81e-05	0.89481	-0.00435676	0.467978	0.999989	-0.00809528	0.824187	0.999994	-0.0248295	0.529632	0.999994	-0.0167342	0.705708	0.999994	-0.0159979	0.797819	0.943895	0.100126	0.0892275	0.883943	-0.0972331	0.0916933	0.883943	-0.0460724	0.42841	0.915588	0.0564502	0.37198	0.9097	-0.0448028	0.419891	0.914709	-0.0278393	0.583107	0.928947	0.0156125	0.803475	0.944259	0.0594658	0.313967	0.903422	-0.0410883	0.330882	0.905315
cg23684603	4	185747386	ACSL1	Correlated methylated region	-0.0502119	0.000229129	0.55299	0.00559776	0.334632	0.999989	0.039455	0.261888	0.999994	0.0384017	0.313392	0.999994	-0.00105323	0.980316	0.999994	-0.0483253	0.42975	0.915735	-0.0393837	0.493291	0.921525	-0.0183773	0.743799	0.940586	0.0826794	0.147555	0.886382	0.0316031	0.609475	0.931065	0.00823115	0.8796	0.948373	0.0579106	0.244354	0.895422	-0.0467678	0.446832	0.917085	-0.00626832	0.913557	0.950251	0.0155245	0.707197	0.938217
cg23840275	13	20969493		Individual CpG	0.0278087	0.000475551	0.91166	-0.0104464	0.12157	0.999989	0.0047047	0.908499	0.999994	-0.0498458	0.26192	0.999994	-0.0545505	0.273899	0.999994	-0.0531561	0.456253	0.918017	0.0581746	0.385616	0.911269	-0.0752929	0.2516	0.896173	0.078079	0.240295	0.894846	-0.0783221	0.278195	0.899403	-0.0476482	0.452359	0.917736	0.00500402	0.931109	0.951012	0.0206508	0.773112	0.94238	-0.0273692	0.684422	0.936608	-0.00713847	0.882211	0.948545
cg23843180	2	233852839	NGEF	Individual CpG	0.0358094	0.000202291	0.89481	0.00139954	0.823544	0.999989	-0.0109913	0.773018	0.999994	-0.00465187	0.910291	0.999994	0.00633941	0.891173	0.999994	-0.0125912	0.846554	0.946634	0.0670295	0.273671	0.898823	-0.0631324	0.292042	0.90102	-0.0869337	0.152375	0.886745	0.0371166	0.5729	0.928228	0.0705033	0.223686	0.893486	-0.0873618	0.0995025	0.883943	0.102883	0.116778	0.884002	-0.010292	0.866974	0.947723	0.0236659	0.590557	0.929546
cg24002213	7	91764177	CYP51A1;CYP51A1	Correlated methylated region	-0.0230919	0.00497744	0.735302	0.00266135	0.639656	0.999989	-0.0415146	0.227725	0.999994	0.00850912	0.819164	0.999994	0.0500237	0.231949	0.999994	-0.0665125	0.265472	0.897792	0.0663612	0.237108	0.894705	0.0154254	0.778443	0.942603	-0.0446616	0.421414	0.914937	0.0881839	0.144888	0.886077	-0.0592124	0.264627	0.897709	0.0209116	0.665847	0.935289	0.0189755	0.751433	0.941154	-0.0499258	0.375784	0.910177	0.014088	0.726652	0.939549
cg24050519	1	3436037	MEGF6	Individual CpG	0.0248851	9.59e-05	0.89481	-0.000126181	0.98043	0.999989	-0.00362128	0.907624	0.999994	0.0159746	0.636737	0.999994	0.0195959	0.605717	0.999994	-0.0164108	0.764926	0.941945	0.0516694	0.316964	0.903623	-0.0217725	0.666177	0.935312	0.0112678	0.825423	0.945523	-0.00706695	0.898683	0.949409	-0.0127136	0.794338	0.943629	-0.0326544	0.463969	0.918822	0.00138685	0.97993	0.95337	0.0241983	0.640641	0.933509	0.00259335	0.944249	0.951693
cg24061141	7	35293869	TBX20;TBX20	Correlated methylated region	-0.0396884	0.00335039	0.730566	-0.00676973	0.305588	0.999989	-0.0290314	0.469039	0.999994	-0.0388772	0.371056	0.999994	-0.00984587	0.839857	0.999994	0.00810998	0.907817	0.949912	-0.0257665	0.695438	0.937353	-5.39e-05	0.999332	0.95413	0.0207467	0.750344	0.941067	-0.0161722	0.819425	0.945163	0.0363492	0.559403	0.927173	-0.0329407	0.562597	0.927355	-0.0441821	0.53028	0.924719	-0.0948145	0.152922	0.88675	0.0231715	0.62456	0.932254
cg24212047	11	121973805	LOC399959	Individual CpG	-0.0338994	0.000243352	0.89481	0.00473917	0.530314	0.999989	-0.00169379	0.970534	0.999994	0.0207426	0.676406	0.999994	0.0224363	0.687469	0.999994	-0.0391771	0.623327	0.932173	-0.0350403	0.640095	0.933491	0.0139105	0.849528	0.946828	0.0320219	0.666249	0.935322	0.0647451	0.42253	0.915088	0.0642813	0.364908	0.908937	-0.0976759	0.132656	0.884899	0.00197024	0.980378	0.953371	0.00759156	0.919699	0.950504	0.061583	0.254014	0.896465
cg24310183	19	50145283	SCAF1	Correlated methylated region	-0.0229751	0.00482318	0.735302	-0.00141588	0.719296	0.999989	0.0121079	0.612676	0.999994	0.00248639	0.923538	0.999994	-0.00962152	0.740715	0.999994	0.00400248	0.922866	0.950619	-0.0259236	0.504739	0.922636	0.0840309	0.0281328	0.883943	-0.0184304	0.632065	0.93283	-0.00570491	0.891468	0.949013	-0.0113101	0.758204	0.941601	0.020227	0.546949	0.926093	-0.054322	0.191945	0.890151	-0.00222134	0.954622	0.952227	-0.00791715	0.776888	0.942531
cg24311251	13	44453387	CCDC122;C13orf31;C13orf31	Individual CpG	-0.0573935	2.83e-05	0.89481	0.0099507	0.21624	0.999989	-0.0739631	0.126793	0.999994	0.0565512	0.280518	0.999994	0.130514	0.027251	0.999994	0.00273759	0.974023	0.953138	0.104571	0.186645	0.889804	0.12573	0.105152	0.883943	-0.0312612	0.689607	0.936966	-0.0747235	0.380042	0.910711	0.0354595	0.635159	0.933113	0.024934	0.71495	0.938763	-0.16923	0.0463486	0.883943	0.00633149	0.936436	0.951299	0.00895506	0.874758	0.948115
cg24401641	2	241955149	SNED1	Individual CpG	0.0310731	0.000234586	0.89481	-0.00345436	0.567607	0.999989	-0.0380635	0.298685	0.999994	-0.0343077	0.387103	0.999994	0.00375583	0.932693	0.999994	0.0633818	0.309464	0.902906	0.00696412	0.905248	0.949793	-0.0928969	0.106009	0.883943	-0.117024	0.0447321	0.883943	0.0298974	0.635102	0.933113	0.0577397	0.29751	0.901456	-0.0515474	0.308664	0.902768	0.0767704	0.220746	0.893266	0.0866317	0.141937	0.885664	-0.0306243	0.467109	0.919151
cg24448969	10	124906930	HMX2	Individual CpG	-0.0487277	1.27e-05	0.89481	-0.00552602	0.374734	0.999989	0.00648904	0.862837	0.999994	-0.0610992	0.134477	0.999994	-0.0675883	0.140093	0.999994	0.0710677	0.280644	0.899674	-0.0370134	0.549333	0.92632	-0.00799696	0.894782	0.949187	-0.0928108	0.130743	0.884726	0.0663841	0.318938	0.903808	0.000314019	0.995713	0.95394	-0.0134431	0.801234	0.944097	-0.104469	0.115113	0.884002	0.0398485	0.521339	0.924079	0.0116212	0.793726	0.943589
cg24457076	17	71744550		Correlated methylated region	0.065586	0.00022632	0.55299	-0.0168006	0.16795	0.999989	-0.145736	0.0473672	0.999994	-0.138415	0.0817953	0.999994	0.00732173	0.934343	0.999994	0.171441	0.181462	0.889242	-0.142026	0.23843	0.894707	0.0670747	0.568801	0.927873	-0.1871	0.117551	0.884002	0.0881997	0.495862	0.921731	0.0968746	0.394773	0.91207	-0.123534	0.235407	0.894704	-0.137282	0.286369	0.900315	-0.0283205	0.814722	0.944833	0.00112219	0.989646	0.953701
cg24601967	1	6366496	ACOT7;ACOT7;ACOT7;ACOT7	Individual CpG	0.0388181	0.000264938	0.89481	0.00807563	0.321218	0.999989	0.0451385	0.360433	0.999994	0.05579	0.297028	0.999994	0.0106515	0.858979	0.999994	0.0602234	0.484622	0.920782	-0.00166585	0.983572	0.953452	0.0316375	0.689523	0.936955	-0.0875097	0.275762	0.899182	-0.0383993	0.659374	0.934812	0.0965026	0.208317	0.892078	-0.056451	0.419863	0.914709	0.0897255	0.300392	0.901825	-0.0107284	0.895041	0.949208	0.0373211	0.521547	0.924079
cg24606773	12	72148487	RAB21	Individual CpG	0.0265222	0.000382035	0.91166	-0.00171143	0.755685	0.999989	0.00625715	0.85134	0.999994	-0.0105148	0.771335	0.999994	-0.016772	0.679579	0.999994	0.0234842	0.680785	0.93636	0.0390019	0.467338	0.919173	-0.0541874	0.302515	0.902125	0.00337498	0.949344	0.951982	0.0530248	0.358884	0.908308	0.052978	0.29698	0.901425	-0.027021	0.559999	0.927175	-0.112581	0.0508518	0.883943	-0.0277351	0.606963	0.930876	-0.0591008	0.126712	0.884269
cg24657503	11	63687154		Correlated methylated region	-0.0480234	0.000732592	0.588285	-0.000121955	0.983028	0.999989	0.0104741	0.76342	0.999994	0.0132908	0.724486	0.999994	0.00281669	0.946921	0.999994	0.016524	0.783552	0.942872	-0.0312793	0.580083	0.928749	0.0168751	0.760293	0.941731	0.0370636	0.508245	0.922956	-0.0491712	0.419371	0.914707	-0.057308	0.284452	0.900172	0.106788	0.0298768	0.883943	0.0124534	0.836726	0.946109	-0.0047282	0.93366	0.951185	-0.0541662	0.18379	0.889564
cg24663798	18	76639743		Individual CpG	0.0351934	0.000127061	0.89481	0.0106351	0.161649	0.999989	0.0605208	0.189004	0.999994	0.0585064	0.241007	0.999994	-0.00201435	0.971251	0.999994	-0.011233	0.886473	0.94877	0.132733	0.0738888	0.883943	0.0156836	0.828374	0.945683	-0.0845044	0.249469	0.895998	-0.01405	0.85986	0.947365	0.121765	0.0829292	0.883943	-0.13813	0.0317264	0.883943	0.118342	0.135596	0.884903	-0.0117416	0.874438	0.948086	0.000176474	0.997352	0.954031
cg24664038	6	27512849		Individual CpG	0.040754	0.000363185	0.89481	-0.000366122	0.946422	0.999989	0.0139269	0.673609	0.999994	0.0150668	0.674091	0.999994	0.00113991	0.977376	0.999994	-0.0260323	0.65054	0.934207	0.0327707	0.543964	0.925713	-0.030358	0.565658	0.927627	0.0347339	0.516246	0.923658	-0.0360855	0.534793	0.925037	0.0826623	0.10673	0.883943	-0.00346151	0.940843	0.951506	-0.0356257	0.537269	0.925253	-0.0215323	0.691509	0.937084	-0.0396552	0.307775	0.902636
cg24700760	7	42951217	C7orf25;C7orf25	Individual CpG	-0.0441607	4.96e-05	0.89481	-0.00683137	0.248273	0.999989	0.0162889	0.65025	0.999994	-0.022493	0.563446	0.999994	-0.0387818	0.375045	0.999994	-0.0602205	0.326188	0.9047	0.0300269	0.601962	0.930421	0.0846048	0.134284	0.884899	0.0700253	0.220371	0.893226	-0.0877751	0.157719	0.887171	-0.0733939	0.178672	0.889078	0.0484363	0.330737	0.905303	-0.112251	0.0694412	0.883943	0.0422357	0.465616	0.919008	-0.0177985	0.66728	0.935405
cg24710435	10	14543847		Individual CpG	0.0403881	0.000324649	0.89481	0.00339951	0.610101	0.999989	0.000421512	0.991685	0.999994	0.0276343	0.528544	0.999994	0.0272128	0.580199	0.999994	0.0256845	0.715169	0.938782	0.0246816	0.708971	0.93832	-0.0363804	0.574105	0.92832	-0.01316	0.84078	0.94634	0.043245	0.543668	0.925706	-0.0280453	0.653907	0.934428	0.0678985	0.235645	0.894704	0.0104097	0.882939	0.948581	-0.0476577	0.473611	0.919704	-0.0691336	0.147248	0.886295
cg24741744	18	57564897		Correlated methylated region	-0.0506334	0.00417446	0.735302	-0.00614553	0.565991	0.999989	-0.00138799	0.982972	0.999994	-0.0191951	0.785332	0.999994	-0.0178071	0.821848	0.999994	0.0770703	0.494363	0.921604	0.0567452	0.592176	0.929637	-0.0732327	0.480059	0.920374	-0.0650601	0.53537	0.925067	0.00976207	0.931752	0.951062	-0.0544426	0.586882	0.929263	-0.0132778	0.884632	0.9487	-0.117487	0.300174	0.901797	-0.121943	0.252796	0.896346	0.115015	0.132285	0.884899
cg24942747	5	140856971	PCDHGA4;PCDHGA12;PCDHGA11;PCDHGA11;PCDHGA9;PCDHGA1;PCDHGB1;PCDHGB6;PCDHGC3;PCDHGB3;PCDHGB7;PCDHGA6;PCDHGA8;PCDHGA10;PCDHGA5;PCDHGB4;PCDHGA3;PCDHGA2;PCDHGA7;PCDHGB2;PCDHGB5;PCDHGC3;PCDHGC3	Correlated methylated region	-0.0390404	0.000458896	0.555851	-0.0125713	0.0104841	0.999989	-0.0388176	0.191329	0.999994	-0.0734048	0.0232384	0.999994	-0.0345872	0.337807	0.999994	0.0403065	0.428547	0.915589	-0.0541561	0.258017	0.896949	-0.0268655	0.565867	0.927633	-0.100085	0.0357046	0.883943	0.0732936	0.155472	0.887061	0.0540438	0.232828	0.894365	-0.0091387	0.824891	0.945487	-0.0563783	0.270755	0.898526	-0.0179067	0.70937	0.938344	-0.0502114	0.145337	0.886088
cg25107972	1	246783166	CNST;CNST	Individual CpG	0.0280867	0.000109419	0.89481	-5.55e-06	0.99912	0.999991	0.0296409	0.33131	0.999994	-0.000738682	0.982151	0.999994	-0.0303796	0.412704	0.999994	-0.0820986	0.121045	0.884035	0.107852	0.0307205	0.883943	-0.0364173	0.453271	0.917787	0.0448635	0.361632	0.908589	-0.00597452	0.91087	0.950119	-0.0197696	0.673408	0.935783	-0.0394934	0.357234	0.908162	0.0415109	0.434009	0.916127	0.0253584	0.610974	0.931195	-0.0302345	0.397018	0.912327
cg25198654	5	180597281		Individual CpG	-0.0356887	0.000431939	0.91166	0.00728315	0.316118	0.999989	-0.00452445	0.918177	0.999994	0.0455278	0.340671	0.999994	0.0500522	0.350568	0.999994	0.133494	0.0805072	0.883943	-0.0141783	0.842699	0.946429	0.00778207	0.911377	0.950134	-0.10596	0.135664	0.884903	-0.0238434	0.756582	0.941514	-0.00201506	0.976211	0.953242	0.110613	0.0745372	0.883943	-0.00379675	0.960361	0.952522	-0.068216	0.342773	0.906569	-0.0193717	0.706257	0.938164
cg25245266	22	38349536	C22orf23;POLR2F;C22orf23	Correlated methylated region	-0.026669	0.00104025	0.596857	0.00155926	0.704228	0.999989	-0.000285972	0.99084	0.999994	0.0180895	0.503001	0.999994	0.0183755	0.544295	0.999994	0.0259423	0.550474	0.926427	-0.0330485	0.418404	0.914629	-0.00803254	0.840581	0.946327	-0.028559	0.480214	0.920378	0.0539096	0.220704	0.893266	0.0168341	0.662785	0.93505	0.0270517	0.443361	0.916798	-0.0667085	0.127547	0.88431	0.0166915	0.684086	0.936585	-0.00491614	0.866975	0.947723
cg25413843	2	71126691	VAX2	Individual CpG	0.0288546	0.00045701	0.91166	0.00977311	0.210106	0.999989	0.0135333	0.773654	0.999994	0.088379	0.0842791	0.999994	0.0748457	0.191857	0.999994	0.0511721	0.534452	0.925012	0.00792339	0.918411	0.950447	0.0185174	0.806762	0.944434	-0.10977	0.153243	0.88675	0.0728308	0.382284	0.910972	0.0855886	0.242989	0.89529	-0.0238923	0.720818	0.939136	-0.108647	0.190074	0.890027	0.0595568	0.444039	0.916826	0.0389217	0.4845	0.920782
cg25456849	15	79575334	ANKRD34C;ANKRD34C	Individual CpG	-0.0257492	0.000364766	0.89481	-0.00408113	0.328818	0.999989	0.00261821	0.917643	0.999994	-0.0284474	0.30051	0.999994	-0.0310656	0.313661	0.999994	0.0445792	0.301516	0.901974	0.00101332	0.980027	0.95337	0.0032925	0.933755	0.95119	-0.0124425	0.756381	0.941508	0.00872661	0.841272	0.946349	0.0561084	0.144005	0.886032	-0.0466302	0.18362	0.889564	-0.0268576	0.535115	0.925044	-0.0837755	0.0406873	0.883943	-0.0542964	0.0634982	0.883943
cg25509121	17	61851092	DDX42;CCDC47;DDX42	Correlated methylated region	-0.023725	0.00188875	0.68634	0.00503228	0.138695	0.999989	-0.0197399	0.335288	0.999994	0.0312238	0.160169	0.999994	0.0509636	0.0416907	0.999994	0.000446113	0.990115	0.953707	0.0168641	0.618284	0.931718	0.0548481	0.0989343	0.883943	-0.00472579	0.887882	0.948831	0.0172448	0.635973	0.933182	-0.0275923	0.38906	0.911504	0.0018367	0.94991	0.952005	-0.0201338	0.578001	0.928587	0.00704571	0.83587	0.94605	-0.0003672	0.987961	0.953655
cg25589371	7	2477790		Correlated methylated region	0.0227826	0.00424771	0.735302	-0.00401143	0.597371	0.999989	0.0034513	0.940324	0.999994	-0.0218906	0.661308	0.999994	-0.0253419	0.651317	0.999994	0.0115762	0.883589	0.948637	-0.0281209	0.70505	0.938074	-0.10049	0.168011	0.888227	-0.00233629	0.974674	0.953168	0.145058	0.070992	0.883943	-0.0833442	0.236463	0.894705	-0.0311677	0.627402	0.932488	0.049718	0.531555	0.92481	0.114268	0.12717	0.884273	-0.0587867	0.272031	0.898602
cg25743531	13	114083665	ADPRHL1;ADPRHL1	Individual CpG	0.0324468	0.000316443	0.89481	0.00405126	0.540863	0.999989	-0.0440522	0.272256	0.999994	0.0138624	0.749473	0.999994	0.0579146	0.235362	0.999994	0.138883	0.0390921	0.883943	0.000226175	0.997129	0.954023	0.0565071	0.35886	0.908304	-0.243234	0.000131609	0.883943	0.121076	0.074882	0.883943	0.048364	0.416368	0.914451	-0.104655	0.0553054	0.883943	0.0224775	0.73808	0.94027	0.0648057	0.305723	0.902429	-0.0176935	0.695588	0.937358
cg25799433	20	1600623	SIRPB1;SIRPB1;SIRPB1;SIRPB1;SIRPB1;SIRPB1	Correlated methylated region	0.0541849	0.000418805	0.555851	-0.0136211	0.101761	0.999989	0.0376486	0.455182	0.999994	-0.0598907	0.273331	0.999994	-0.0975393	0.112554	0.999994	-0.0158753	0.854953	0.947067	-0.0375864	0.64513	0.933814	0.0189535	0.81238	0.944711	-0.0402822	0.618376	0.931722	-0.140463	0.111084	0.884002	0.102876	0.183631	0.889564	-0.00468294	0.947046	0.951845	-0.0629789	0.470692	0.919515	-0.03163	0.699784	0.937679	0.0886346	0.13223	0.884889
cg25879142	7	4671391		Correlated methylated region	-0.0361036	0.00412375	0.735302	0.00864275	0.331974	0.999989	-0.016192	0.764117	0.999994	0.0580233	0.3216	0.999994	0.0742153	0.258798	0.999994	-0.0778274	0.40932	0.91356	0.045379	0.608399	0.930996	0.0291088	0.73694	0.940189	0.0451247	0.60708	0.93088	0.0529015	0.579027	0.928678	-0.00782923	0.925513	0.950744	-0.0305484	0.689763	0.936979	-0.113778	0.230389	0.894056	0.138781	0.120169	0.884035	0.0414563	0.515309	0.923544
cg26035201	7	1607146	PSMG3;PSMG3	Correlated methylated region	0.0391228	3.65e-05	0.397575	-0.00389303	0.569307	0.999989	-0.0361643	0.383524	0.999994	-0.0267454	0.551773	0.999994	0.00941886	0.851791	0.999994	-0.0349127	0.63091	0.932755	0.0321573	0.637631	0.933273	-0.0942942	0.159221	0.887312	0.030136	0.655926	0.934558	0.0502036	0.49471	0.92165	0.00450128	0.944411	0.951702	-0.0417562	0.479291	0.920278	-0.0242647	0.739558	0.940303	0.0499484	0.466894	0.91912	-0.0110981	0.82116	0.945256
cg26040332	1	27960788	FGR	Individual CpG	-0.0277173	0.00033203	0.89481	0.000137698	0.979154	0.999989	-0.00757081	0.812932	0.999994	0.00361285	0.916988	0.999994	0.0111837	0.773751	0.999994	0.0204775	0.711094	0.938475	-0.0611201	0.24018	0.894846	0.0359231	0.479998	0.920371	-0.00483113	0.925194	0.950724	-0.00253605	0.963819	0.952685	0.05445	0.268509	0.898268	0.0453111	0.313402	0.903353	-0.064873	0.243643	0.895331	-0.039553	0.448996	0.917352	-0.0146992	0.694013	0.937259
cg26157385	1	248020641	TRIM58	Individual CpG	-0.0430844	0.000222573	0.89481	-0.00137254	0.779615	0.999989	0.0156248	0.599688	0.999994	-0.00216263	0.946527	0.999994	-0.0177874	0.623151	0.999994	-0.0579964	0.256082	0.896684	0.0203925	0.670315	0.935581	0.0121545	0.795388	0.943727	0.0793651	0.0957111	0.883943	-0.0920339	0.0755607	0.883943	-0.0411601	0.364091	0.908836	0.058754	0.156906	0.887171	-0.0483511	0.345671	0.906865	-0.0235835	0.624294	0.932224	0.0591791	0.087129	0.883943
cg26176141	17	80875746	TBCD	Correlated methylated region	0.0347608	0.00417398	0.735302	0.000421934	0.956706	0.999989	0.0152258	0.746891	0.999994	-0.00729542	0.8865	0.999994	-0.0225212	0.694643	0.999994	0.135229	0.101772	0.883943	-0.0183624	0.812351	0.94471	-0.0635662	0.401493	0.912827	-0.047598	0.534722	0.92503	-0.0631093	0.448846	0.917342	0.065193	0.373397	0.909894	-0.0246909	0.711878	0.938535	0.022707	0.783671	0.942886	-0.00622585	0.93617	0.951292	-0.0119703	0.829645	0.945732
cg26309356	10	93557975	TNKS2	Correlated methylated region	-0.0261257	0.00499074	0.735302	-0.000844426	0.883961	0.999989	-0.0410642	0.241451	0.999994	-0.00390762	0.917911	0.999994	0.0371566	0.383001	0.999994	0.00150515	0.979585	0.953364	-0.0655029	0.23686	0.894705	0.074546	0.169259	0.88835	0.0687106	0.21054	0.892341	-0.035762	0.547968	0.926189	-0.114037	0.0302524	0.883943	0.128045	0.00796033	0.883943	-0.122718	0.0390273	0.883943	0.0503566	0.365214	0.908973	0.00194816	0.960911	0.952544
cg26358374	12	110252616	TRPV4;TRPV4	Correlated methylated region	0.0239351	0.00144023	0.668115	-0.000165457	0.970305	0.999989	0.00408961	0.879473	0.999994	-0.0120742	0.67954	0.999994	-0.0161638	0.622204	0.999994	0.0212221	0.652992	0.934368	0.0181446	0.682415	0.936477	-0.0337919	0.43647	0.916294	-0.0229559	0.601376	0.930373	-0.0135594	0.776353	0.942507	0.0448652	0.285461	0.900283	0.000281645	0.994135	0.953848	0.0104152	0.826112	0.945562	0.00060129	0.989234	0.953682	-0.0370343	0.246417	0.895643
cg26388565	5	1247091		Individual CpG	0.0256258	0.000139243	0.89481	-0.00233929	0.520216	0.999989	0.0133081	0.54586	0.999994	-0.0172872	0.469122	0.999994	-0.0305953	0.25411	0.999994	-0.00439436	0.908189	0.949935	-0.0353748	0.323779	0.904412	0.0483396	0.168836	0.888335	0.0348521	0.326475	0.904753	-0.0372208	0.334803	0.905746	-0.0461226	0.174327	0.88881	0.0295049	0.340884	0.906421	-0.0184733	0.629508	0.932653	-0.0320171	0.374142	0.90996	0.0312096	0.226498	0.893721
cg26439733	17	37730282		Correlated methylated region	-0.0325199	0.000926701	0.588285	0.000772521	0.90533	0.999989	0.0614328	0.117477	0.999994	-0.00978966	0.817318	0.999994	-0.0712224	0.135435	0.999994	-0.0424847	0.529991	0.924698	-0.0226899	0.720993	0.939148	0.00360497	0.953756	0.952191	-0.00225648	0.971398	0.952987	0.00959937	0.888364	0.94885	-0.00362652	0.95187	0.952106	0.106011	0.0547534	0.883943	-0.0189391	0.780395	0.942688	-0.145363	0.0238314	0.883943	0.0546437	0.232679	0.894321
cg26582098	16	596185	SOLH	Correlated methylated region	0.0294078	0.00461256	0.735302	0.000996788	0.871873	0.999989	0.0305303	0.415067	0.999994	-0.0115166	0.776439	0.999994	-0.0420469	0.356093	0.999994	-0.029349	0.649219	0.934101	0.0251216	0.678576	0.936181	0.0388396	0.512824	0.923336	-0.051651	0.390181	0.911605	0.0707823	0.278779	0.899412	-0.0379879	0.507802	0.922908	0.0102503	0.844845	0.946542	0.0923359	0.155408	0.887058	-0.0977022	0.110059	0.884002	-0.0298853	0.493283	0.921525
cg26658743	16	87815229		Individual CpG	0.0824177	0.000226732	0.89481	0.0031354	0.832458	0.999989	0.0590682	0.511339	0.999994	0.00280664	0.97701	0.999994	-0.0562616	0.606862	0.999994	0.388697	0.00942367	0.883943	-0.0296883	0.831198	0.945794	-0.0659543	0.628552	0.932584	-0.243971	0.0783824	0.883943	-0.415435	0.00613599	0.883943	-0.0251839	0.848387	0.94677	0.230095	0.0572125	0.883943	0.073426	0.622076	0.932057	-0.202122	0.149998	0.886547	0.24338	0.0160006	0.883943
cg26735846	10	124894943	HMX3	Individual CpG	-0.0409101	9.22e-05	0.89481	0.00251822	0.758743	0.999989	-0.0743062	0.132924	0.999994	0.033505	0.5307	0.999994	0.107811	0.0733552	0.999994	0.000179256	0.998335	0.954083	0.0211348	0.793474	0.943552	0.00767313	0.922621	0.95061	-0.0857455	0.28444	0.900172	0.0230449	0.790875	0.943411	0.170426	0.0266726	0.883943	-0.0498427	0.475236	0.919887	-0.0208114	0.809478	0.94458	-0.122065	0.133726	0.884899	0.0164256	0.777275	0.942546
cg26837644	12	371950	SLC6A13	Correlated methylated region	0.0384474	0.00118533	0.607321	0.00156569	0.830886	0.999989	-0.030611	0.491341	0.999994	0.000154833	0.997435	0.999994	0.0307659	0.569408	0.999994	0.004323	0.955234	0.952257	0.0652766	0.367521	0.909215	-0.0661269	0.350965	0.907538	-0.111357	0.121612	0.884035	0.136847	0.0802652	0.883943	-0.00583978	0.931998	0.951084	-0.038716	0.536019	0.925173	0.00601459	0.938033	0.951388	-0.0143506	0.84358	0.946483	0.0151194	0.771445	0.942293
cg27160524	2	1691184	PXDN	Individual CpG	0.0317958	0.000340456	0.89481	0.00660661	0.297026	0.999989	0.00384705	0.920311	0.999994	0.0333813	0.423454	0.999994	0.0295343	0.52786	0.999994	0.100111	0.130573	0.884684	0.0149142	0.809941	0.944606	0.00817875	0.892789	0.949077	-0.128273	0.03799	0.883943	0.063533	0.34184	0.906502	0.0789376	0.17947	0.889118	-0.085622	0.111393	0.884002	0.0515853	0.436955	0.916319	-0.0121668	0.845234	0.946562	-0.0273028	0.540652	0.925423
cg27182493	1	64669031	UBE2U	Individual CpG	-0.0394774	0.000352182	0.89481	0.0107423	0.506029	0.999989	0.11736	0.230685	0.999994	0.0742864	0.483227	0.999994	-0.043074	0.717021	0.999994	0.0811417	0.633654	0.932985	-0.0238356	0.881511	0.948482	-0.192509	0.219664	0.893083	0.0069549	0.964984	0.952722	-0.156988	0.362374	0.908646	0.0161896	0.914759	0.950299	0.0626713	0.650276	0.934182	0.181084	0.290366	0.900782	0.00760473	0.962263	0.95259	0.19534	0.0908082	0.883943
cg27191520	16	2127829	TSC2;TSC2;TSC2	Individual CpG	0.0204334	0.00017417	0.89481	0.00180968	0.728703	0.999989	0.00327706	0.917617	0.999994	0.00698837	0.838696	0.999994	0.00371131	0.923254	0.999994	-0.0306391	0.571663	0.928128	0.0231918	0.648569	0.934059	0.00965524	0.846231	0.946611	0.102947	0.0423199	0.883943	-0.156522	0.00472691	0.883943	-0.0412035	0.392327	0.911723	0.0444589	0.312596	0.9033	0.0905736	0.0972266	0.883943	-0.0342419	0.503347	0.922494	0.0252575	0.490327	0.921307
cg27201625	10	6622279	PRKCQ	Individual CpG	-0.117738	0.000430542	0.91166	0.0181214	0.246197	0.999989	-0.0977672	0.299564	0.999994	0.120302	0.238982	0.999994	0.218069	0.0579494	0.999994	-0.0320279	0.845631	0.94658	-0.0579045	0.707962	0.938277	-0.026489	0.860976	0.94744	0.108549	0.478693	0.920243	0.0679604	0.68299	0.936521	0.237819	0.105108	0.883943	0.0011555	0.993097	0.953802	-0.122647	0.458343	0.918197	0.122422	0.431067	0.915908	-0.121212	0.276379	0.899225
cg27391127	10	104415919	TRIM8	Individual CpG	0.040611	0.000164416	0.89481	0.00905454	0.194058	0.999989	-0.0290367	0.490126	0.999994	0.0626481	0.170232	0.999994	0.0916848	0.0742176	0.999994	0.0543429	0.460742	0.918416	0.0200894	0.77149	0.942296	0.0054715	0.935572	0.951282	-0.0630235	0.358299	0.908233	0.0126314	0.86529	0.947641	0.0970041	0.139377	0.885332	-0.0920645	0.124774	0.884035	0.0503833	0.495988	0.921739	0.0497315	0.474708	0.91982	-0.00624556	0.900095	0.949491
cg27542828	7	100171617	SAP25	Correlated methylated region	0.0337781	0.00100302	0.591051	0.00370611	0.448259	0.999989	-0.00743937	0.801821	0.999994	0.0225697	0.482474	0.999994	0.0300091	0.405469	0.999994	-0.00367468	0.941697	0.95155	-0.0102501	0.828113	0.945667	0.0867727	0.0616497	0.883943	0.0200121	0.66881	0.935474	-0.0471859	0.35373	0.907911	0.054742	0.221192	0.893298	-0.0802047	0.050564	0.883943	0.12513	0.0139977	0.883943	0.00476354	0.920032	0.950527	-0.0537144	0.114965	0.884002

## Sheet: Table S2
Table S2: Lookup of Kotsakis Ruehlmann et al. results including CpGs associated with prenatal cumulative stress or individual stress domains in PACE (p-value < 2.4 × 10-7), and EWAS results from the current study.
								CHAMACOS results
											Total number of ACEs categorized									Mutually adjusted ACEs
				PACE maternal prenatal stress meta-analysis				Total number of ACEs			1-3 vs. 0 ACEs			4-10 vs. 0 ACEs			4-10 vs. 1-3 ACEs			Emotional abuse			Physical abuse			Sexual abuse			Emotional neglect			Physical neglect			Domestic violence in household			Substance abuse in household			Mental illness in household			Household member incarcerated			Parents divorced
CpG Site	Chr	Position	Gene	Stress domain	Direction of association for each cohort	p-value	Effect	logFC	p-value	q-value	logFC	p-value	q-value	logFC	p-value	q-value	logFC	p-value	q-value	logFC	p-value	q-value	logFC	p-value	q-value	logFC	p-value	q-value	logFC	p-value	q-value	logFC	p-value	q-value	logFC	p-value	q-value	logFC	p-value	q-value	logFC	p-value	q-value	logFC	p-value	q-value	logFC	p-value	q-value
cg02829783	3	38180432	MYD88	Abuse	-------	7.56e-08	-0.0018	0.00072261	0.897258	0.999989	-0.0165797	0.625286	0.999994	0.0104131	0.77707	0.999994	0.0269928	0.513303	0.999994	0.00420976	0.942444	0.951597	-0.0108128	0.843541	0.94648	0.0996139	0.0644787	0.883943	-0.0317967	0.558178	0.927098	-0.0048038	0.93508	0.951258	-0.0071806	0.889786	0.948917	0.075999	0.109742	0.884002	-0.0944789	0.108085	0.884002	-0.0457351	0.406674	0.913328	-0.0269714	0.493961	0.921578
cg14228885	9	33001836	APTX	Conflict with Family/Friends	++?++?++	1.16e-08	0.0019	0.00239024	0.65676	0.999989	-0.0304786	0.350048	0.999994	0.00237672	0.946316	0.999994	0.0328553	0.407301	0.999994	-0.0308852	0.577993	0.928587	-0.0759411	0.146469	0.886211	0.00309142	0.951687	0.952106	0.0177089	0.731766	0.939921	0.0575436	0.305976	0.90243	-0.0237721	0.629882	0.932687	0.126773	0.00540047	0.883943	-0.0713997	0.20135	0.891348	-0.0341923	0.514358	0.923467	0.026821	0.47481	0.919832
cg23933606	19	4944005	UHRF1	Death of Close Friend/Relative	-++++++++++	1.4e-07	0.0025	0.00224913	0.669834	0.999989	-0.0407868	0.199919	0.999994	0.0276987	0.421129	0.999994	0.0684855	0.0773393	0.999994	0.102485	0.0637328	0.883943	-0.0516785	0.31798	0.90369	-0.0075124	0.881911	0.948516	-0.08212	0.110029	0.884002	0.0470336	0.398326	0.912505	0.0509266	0.298205	0.901566	-0.0069039	0.877143	0.948204	-0.108515	0.0508151	0.883943	0.0320677	0.537198	0.925247	0.0253491	0.495532	0.921721
cg26579032	11	43902134	ALKBH3	Cumulative Stress	-----------+	9.57e-08	-0.0046	-0.0229977	0.0885514	0.999989	-0.093523	0.253182	0.999994	-0.133956	0.131451	0.999994	-0.0404331	0.684072	0.999994	-0.0463808	0.747659	0.940899	0.0175221	0.897054	0.949321	-0.0037865	0.977207	0.953256	-0.0112376	0.933251	0.951149	0.0243776	0.867206	0.947732	-0.0805752	0.529562	0.924644	-0.0097945	0.933303	0.951154	-0.0633515	0.661842	0.934977	0.0249319	0.854678	0.94705	-0.0901975	0.355066	0.907998
