# Supplementary material for: Maternal adverse childhood experiences (ACEs) and DNA methylation of newborns in cord blood
Source: Clin Epigenetics. 2023 Oct 16;15:162. doi: 10.1186/s13148-023-01581-y (PMC10577922; doi:10.1186/s13148-023-01581-y)
Supplement: Supplementary file 3 — Additional file 3: Table S1. Kyoto Encyclopedia of Genes and Genomes (KEGG) pathways enriched for modules associated with ACE exposures (FDR < 0.05). Table S2. Gene Ontology (GO) pathways enriched for modules associated with ACE exposures (FDR < 0.05). [file 13148_2023_1581_MOESM3_ESM.xlsx]

## Sheet: Table S1
Table S1: Kyoto Encyclopedia of Genes and Genomes (KEGG) pathways enriched for modules associated with ACE exposures (FDR < 0.05). Pathway enrichment analysis performed for weighted correlation network analysis (WGCNA) modules with module eigengenes (MEs) statistically exhibiting significant bivariate correlations (p < 0.05) with total number of ACEs or individual ACEs.
Module (# CpGs)	FDR	Pathway	Description
LightCyan1 (48)	-	-	-
Blue (109,576)	7.28268e-10	hsa05014	Amyotrophic lateral sclerosis
	9.97507e-09	hsa05016	Huntington disease
	9.97507e-09	hsa05022	Pathways of neurodegeneration - multiple diseases
	1.19755e-07	hsa03040	Spliceosome
	1.19755e-07	hsa04144	Endocytosis
	1.19755e-07	hsa04390	Hippo signaling pathway
	1.45563e-07	hsa03010	Ribosome
	2.96015e-07	hsa05165	Human papillomavirus infection
	5.61886e-07	hsa05168	Herpes simplex virus 1 infection
	1.64539e-06	hsa04110	Cell cycle
	1.64539e-06	hsa04714	Thermogenesis
	7.61861e-06	hsa05010	Alzheimer disease
	8.88753e-06	hsa05203	Viral carcinogenesis
	1.01496e-05	hsa04120	Ubiquitin mediated proteolysis
	1.01496e-05	hsa04150	mTOR signaling pathway
	1.68432e-05	hsa05012	Parkinson disease
	3.54909e-05	hsa05200	Pathways in cancer
	3.9023e-05	hsa05217	Basal cell carcinoma
	5.70337e-05	hsa05225	Hepatocellular carcinoma
	8.05442e-05	hsa05020	Prion disease
	0.000109952	hsa03013	Nucleocytoplasmic transport
	0.000126039	hsa05132	Salmonella infection
	0.000150256	hsa04141	Protein processing in endoplasmic reticulum
	0.000159648	hsa01100	Metabolic pathways
	0.000159648	hsa04115	p53 signaling pathway
	0.000173484	hsa03018	RNA degradation
	0.000192106	hsa05205	Proteoglycans in cancer
	0.000200546	hsa05131	Shigellosis
	0.000227774	hsa03410	Base excision repair
	0.000355225	hsa00970	Aminoacyl-tRNA biosynthesis
	0.000378169	hsa05224	Breast cancer
	0.000529776	hsa03420	Nucleotide excision repair
	0.000529776	hsa04140	Autophagy - animal
	0.000529776	hsa05226	Gastric cancer
	0.000539038	hsa04360	Axon guidance
	0.000540663	hsa03020	RNA polymerase
	0.000582663	hsa04934	Cushing syndrome
	0.000597736	hsa05034	Alcoholism
	0.000914603	hsa00190	Oxidative phosphorylation
	0.000917423	hsa04218	Cellular senescence
	0.00137551	hsa04310	Wnt signaling pathway
	0.00166778	hsa04330	Notch signaling pathway
	0.0026717	hsa05220	Chronic myeloid leukemia
	0.00386017	hsa04340	Hedgehog signaling pathway
	0.00397066	hsa05210	Colorectal cancer
	0.00438441	hsa04550	Signaling pathways regulating pluripotency of stem cells
	0.0045923	hsa05017	Spinocerebellar ataxia
	0.00477754	hsa05223	Non-small cell lung cancer
	0.00562721	hsa04130	SNARE interactions in vesicular transport
	0.00636634	hsa05100	Bacterial invasion of epithelial cells
	0.00707694	hsa04211	Longevity regulating pathway
	0.00707694	hsa05161	Hepatitis B
	0.0074377	hsa04010	MAPK signaling pathway
	0.00870609	hsa03050	Proteasome
	0.0087339	hsa00230	Purine metabolism
	0.010741	hsa01250	Biosynthesis of nucleotide sugars
	0.010741	hsa03060	Protein export
	0.0110362	hsa00510	N-Glycan biosynthesis
	0.0111018	hsa04142	Lysosome
	0.0115322	hsa04520	Adherens junction
	0.0158276	hsa05216	Thyroid cancer
	0.0163996	hsa00240	Pyrimidine metabolism
	0.0166477	hsa03460	Fanconi anemia pathway
	0.0167157	hsa03440	Homologous recombination
	0.0169078	hsa01521	EGFR tyrosine kinase inhibitor resistance
	0.0169078	hsa04015	Rap1 signaling pathway
	0.0169078	hsa05166	Human T-cell leukemia virus 1 infection
	0.0173678	hsa00520	Amino sugar and nucleotide sugar metabolism
	0.0205538	hsa01232	Nucleotide metabolism
	0.0205538	hsa05211	Renal cell carcinoma
	0.0207293	hsa04151	PI3K-Akt signaling pathway
	0.0208812	hsa00513	Various types of N-glycan biosynthesis
	0.0208812	hsa05208	Chemical carcinogenesis - reactive oxygen species
	0.0222307	hsa05202	Transcriptional misregulation in cancer
	0.0236129	hsa01212	Fatty acid metabolism
	0.023906	hsa04071	Sphingolipid signaling pathway
	0.0248479	hsa04350	TGF-beta signaling pathway
	0.0251081	hsa04137	Mitophagy - animal
	0.0274801	hsa00515	Mannose type O-glycan biosynthesis
	0.0274801	hsa05169	Epstein-Barr virus infection
	0.0276637	hsa00563	Glycosylphosphatidylinositol (GPI)-anchor biosynthesis
	0.0317326	hsa05030	Cocaine addiction
	0.0348882	hsa05163	Human cytomegalovirus infection
	0.0359885	hsa05215	Prostate cancer
	0.0363192	hsa03030	DNA replication
	0.0372439	hsa01522	Endocrine resistance
	0.0372439	hsa03250	Viral life cycle - HIV-1
	0.0386219	hsa00062	Fatty acid elongation
	0.0401919	hsa04540	Gap junction
	0.0401919	hsa05415	Diabetic cardiomyopathy
	0.0404957	hsa00280	Valine, leucine and isoleucine degradation
	0.0472942	hsa05167	Kaposi sarcoma-associated herpesvirus infection
	0.0478798	hsa05222	Small cell lung cancer
	0.0481155	hsa04928	Parathyroid hormone synthesis, secretion and action
Pink (12,955)	0.0276182	hsa05020	Prion disease
	0.0399554	hsa03010	Ribosome
	0.0399554	hsa03050	Proteasome
SkyBlue4 (63)	-	-	-
Salmon (2,531)	1.04604e-07	hsa04659	Th17 cell differentiation
	2.18072e-07	hsa04060	Cytokine-cytokine receptor interaction
	1.03212e-06	hsa04660	T cell receptor signaling pathway
	2.25227e-05	hsa04658	Th1 and Th2 cell differentiation
	5.28294e-05	hsa04640	Hematopoietic cell lineage
	0.000142338	hsa05166	Human T-cell leukemia virus 1 infection
	0.000142338	hsa05235	PD-L1 expression and PD-1 checkpoint pathway in cancer
	0.00109484	hsa04061	Viral protein interaction with cytokine and cytokine receptor
	0.00283093	hsa04064	NF-kappa B signaling pathway
	0.00283093	hsa05170	Human immunodeficiency virus 1 infection
	0.00364842	hsa04062	Chemokine signaling pathway
	0.004538	hsa05321	Inflammatory bowel disease
	0.00572258	hsa04210	Apoptosis
	0.00572258	hsa04630	JAK-STAT signaling pathway
	0.00572258	hsa04650	Natural killer cell mediated cytotoxicity
	0.0107998	hsa05340	Primary immunodeficiency
	0.0168733	hsa05135	Yersinia infection
	0.0241417	hsa05200	Pathways in cancer
	0.0241417	hsa05320	Autoimmune thyroid disease
	0.0291088	hsa04670	Leukocyte transendothelial migration
	0.0339752	hsa05142	Chagas disease
	0.0354769	hsa05167	Kaposi sarcoma-associated herpesvirus infection
	0.0427297	hsa05162	Measles
	0.0427297	hsa05169	Epstein-Barr virus infection
	0.0497303	hsa04140	Autophagy - animal
Saddlebrown (94)	-	-	-
RoyalBlue (296)	-	-	-
Magenta (3,363)	-	-	-
MidnightBlue (822)	1.84573e-07	hsa04650	Natural killer cell mediated cytotoxicity
	0.0160694	hsa04660	T cell receptor signaling pathway
	0.0160694	hsa05135	Yersinia infection
	0.0403568	hsa05332	Graft-versus-host disease
Brown (91,675)	0.0316781	hsa04012	ErbB signaling pathway
	0.0316781	hsa04921	Oxytocin signaling pathway
Turquoise (84,323)	0.000799846	hsa04020	Calcium signaling pathway
	0.000799846	hsa04072	Phospholipase D signaling pathway
	0.000799846	hsa05150	Staphylococcus aureus infection
	0.000799846	hsa05414	Dilated cardiomyopathy
	0.00255203	hsa05410	Hypertrophic cardiomyopathy
	0.00632239	hsa04080	Neuroactive ligand-receptor interaction
	0.00632239	hsa04261	Adrenergic signaling in cardiomyocytes
	0.00632239	hsa04512	ECM-receptor interaction
	0.00682962	hsa04060	Cytokine-cytokine receptor interaction
	0.00682962	hsa04975	Fat digestion and absorption
	0.00781377	hsa04911	Insulin secretion
	0.00800872	hsa00592	alpha-Linolenic acid metabolism
	0.0119276	hsa04014	Ras signaling pathway
	0.0229685	hsa04510	Focal adhesion
	0.0229685	hsa04750	Inflammatory mediator regulation of TRP channels
	0.023169	hsa00591	Linoleic acid metabolism
	0.023169	hsa04360	Axon guidance
	0.023169	hsa04915	Estrogen signaling pathway
	0.023169	hsa04925	Aldosterone synthesis and secretion
	0.023169	hsa04927	Cortisol synthesis and secretion
	0.0236673	hsa04015	Rap1 signaling pathway
	0.0236673	hsa04024	cAMP signaling pathway
	0.0271488	hsa04610	Complement and coagulation cascades
	0.0271488	hsa04971	Gastric acid secretion
	0.0291827	hsa05412	Arrhythmogenic right ventricular cardiomyopathy
	0.030811	hsa04270	Vascular smooth muscle contraction
	0.030811	hsa04725	Cholinergic synapse
	0.0426868	hsa04976	Bile secretion
	0.0441771	hsa04664	Fc epsilon RI signaling pathway
Ivory (85)	-	-	-
Sienna4 (33)	-	-	-
DarkOliveGreen (72)	-	-	-
Yellow3 (59)	-	-	-

## Sheet: Table S2
Table S2: Gene Ontology (GO) pathways enriched for modules associated with ACE exposures (FDR < 0.05). Pathway enrichment analysis performed for weighted correlation network analysis (WGCNA) modules with module eigengenes (MEs) statistically exhibiting significant bivariate correlations (p < 0.05) with total number of ACEs or individual ACEs.
Module (# CpGs)	FDR	Pathway	Description
LightCyan1 (48)	-	-	-
Blue (109,576)	9.78707e-158	GO:0043231 (CC)	intracellular membrane-bounded organelle
	4.4972e-150	GO:0043229 (CC)	intracellular organelle
	2.34645e-138	GO:0005622 (CC)	intracellular anatomical structure
	9.12476e-120	GO:0005654 (CC)	nucleoplasm
	2.49981e-116	GO:0043227 (CC)	membrane-bounded organelle
	5.08045e-114	GO:0043226 (CC)	organelle
	7.24063e-102	GO:0005634 (CC)	nucleus
	3.05708e-100	GO:0044260 (BP)	cellular macromolecule metabolic process
	4.10604e-90	GO:0044237 (BP)	cellular metabolic process
	2.83422e-89	GO:0005515 (MF)	protein binding
	1.27222e-88	GO:0032991 (CC)	protein-containing complex
	5.60829e-88	GO:0071840 (BP)	cellular component organization or biogenesis
	3.49229e-87	GO:0005737 (CC)	cytoplasm
	6.90403e-84	GO:1901363 (MF)	heterocyclic compound binding
	2.31429e-82	GO:0070013 (CC)	intracellular organelle lumen
	6.0699e-82	GO:0097159 (MF)	organic cyclic compound binding
	3.96825e-78	GO:0009059 (BP)	macromolecule biosynthetic process
	6.88161e-78	GO:0016043 (BP)	cellular component organization
	6.88161e-78	GO:0034645 (BP)	cellular macromolecule biosynthetic process
	8.02305e-77	GO:0031981 (CC)	nuclear lumen
	1.05324e-76	GO:0031974 (CC)	membrane-enclosed lumen
	1.05324e-76	GO:0043233 (CC)	organelle lumen
	1.66044e-76	GO:0044249 (BP)	cellular biosynthetic process
	7.15505e-76	GO:1901576 (BP)	organic substance biosynthetic process
	1.33922e-75	GO:0006996 (BP)	organelle organization
	9.78807e-75	GO:0009058 (BP)	biosynthetic process
	2.00865e-74	GO:0005488 (MF)	binding
	2.43213e-71	GO:0044238 (BP)	primary metabolic process
	4.74843e-71	GO:0006807 (BP)	nitrogen compound metabolic process
	1.49918e-67	GO:0044271 (BP)	cellular nitrogen compound biosynthetic process
	5.75141e-67	GO:0003676 (MF)	nucleic acid binding
	6.60763e-66	GO:0034641 (BP)	cellular nitrogen compound metabolic process
	6.90859e-61	GO:0006139 (BP)	nucleobase-containing compound metabolic process
	4.48449e-59	GO:0046483 (BP)	heterocycle metabolic process
	2.04902e-58	GO:0005829 (CC)	cytosol
	7.65172e-58	GO:0006725 (BP)	cellular aromatic compound metabolic process
	6.89222e-57	GO:0090304 (BP)	nucleic acid metabolic process
	1.09955e-55	GO:1901360 (BP)	organic cyclic compound metabolic process
	3.74383e-54	GO:0018130 (BP)	heterocycle biosynthetic process
	8.48264e-53	GO:0019438 (BP)	aromatic compound biosynthetic process
	1.25336e-52	GO:0034654 (BP)	nucleobase-containing compound biosynthetic process
	8.33372e-52	GO:0003677 (MF)	DNA binding
	1.0675e-51	GO:1901362 (BP)	organic cyclic compound biosynthetic process
	2.83452e-51	GO:0031323 (BP)	regulation of cellular metabolic process
	8.01065e-51	GO:0019219 (BP)	regulation of nucleobase-containing compound metabolic process
	1.72677e-48	GO:1902494 (CC)	catalytic complex
	1.00705e-47	GO:0080090 (BP)	regulation of primary metabolic process
	4.10176e-47	GO:0051171 (BP)	regulation of nitrogen compound metabolic process
	9.1626e-47	GO:0051252 (BP)	regulation of RNA metabolic process
	2.3401e-46	GO:0010556 (BP)	regulation of macromolecule biosynthetic process
	3.41221e-46	GO:2000112 (BP)	regulation of cellular macromolecule biosynthetic process
	1.13716e-45	GO:0032774 (BP)	RNA biosynthetic process
	1.36953e-45	GO:0044085 (BP)	cellular component biogenesis
	1.64632e-45	GO:0097659 (BP)	nucleic acid-templated transcription
	2.13324e-45	GO:0008104 (BP)	protein localization
	2.36552e-45	GO:0006351 (BP)	transcription, DNA-templated
	2.36552e-45	GO:0006366 (BP)	transcription by RNA polymerase II
	2.91224e-45	GO:0070727 (BP)	cellular macromolecule localization
	4.98421e-45	GO:0008152 (BP)	metabolic process
	1.11149e-44	GO:0034613 (BP)	cellular protein localization
	3.119e-44	GO:0016070 (BP)	RNA metabolic process
	3.17269e-44	GO:0009889 (BP)	regulation of biosynthetic process
	6.33576e-43	GO:0031326 (BP)	regulation of cellular biosynthetic process
	2.30811e-42	GO:0044267 (BP)	cellular protein metabolic process
	2.68335e-42	GO:0043412 (BP)	macromolecule modification
	4.08412e-42	GO:0140513 (CC)	nuclear protein-containing complex
	4.4083e-41	GO:0043167 (MF)	ion binding
	1.44581e-39	GO:0006357 (BP)	regulation of transcription by RNA polymerase II
	2.54729e-39	GO:0071704 (BP)	organic substance metabolic process
	3.09109e-39	GO:1903506 (BP)	regulation of nucleic acid-templated transcription
	3.47139e-39	GO:0006355 (BP)	regulation of transcription, DNA-templated
	4.5621e-39	GO:0046907 (BP)	intracellular transport
	5.14004e-39	GO:0033554 (BP)	cellular response to stress
	6.29259e-39	GO:2001141 (BP)	regulation of RNA biosynthetic process
	1.79633e-38	GO:0005694 (CC)	chromosome
	1.95362e-38	GO:0006464 (BP)	cellular protein modification process
	1.95362e-38	GO:0036211 (BP)	protein modification process
	2.17987e-38	GO:0031090 (CC)	organelle membrane
	5.68065e-38	GO:0051641 (BP)	cellular localization
	1.35175e-37	GO:0043170 (BP)	macromolecule metabolic process
	3.69224e-37	GO:0033036 (BP)	macromolecule localization
	2.82571e-36	GO:0045184 (BP)	establishment of protein localization
	4.74083e-36	GO:0043228 (CC)	non-membrane-bounded organelle
	9.27689e-36	GO:0043232 (CC)	intracellular non-membrane-bounded organelle
	2.18685e-34	GO:0022607 (BP)	cellular component assembly
	3.66651e-34	GO:0003824 (MF)	catalytic activity
	4.41569e-34	GO:0003674 (MF)	molecular_function
	4.9043e-34	GO:0015031 (BP)	protein transport
	5.67353e-34	GO:0140110 (MF)	transcription regulator activity
	6.42005e-34	GO:0007049 (BP)	cell cycle
	2.18731e-33	GO:0006974 (BP)	cellular response to DNA damage stimulus
	3.4375e-33	GO:0031325 (BP)	positive regulation of cellular metabolic process
	4.84852e-33	GO:0015833 (BP)	peptide transport
	2.23271e-32	GO:0051276 (BP)	chromosome organization
	3.08994e-32	GO:0043933 (BP)	protein-containing complex subunit organization
	3.53519e-32	GO:0043565 (MF)	sequence-specific DNA binding
	3.80196e-32	GO:0042886 (BP)	amide transport
	5.5533e-32	GO:0003690 (MF)	double-stranded DNA binding
	5.62145e-32	GO:0005739 (CC)	mitochondrion
	9.38884e-32	GO:0051173 (BP)	positive regulation of nitrogen compound metabolic process
	2.52577e-31	GO:0019538 (BP)	protein metabolic process
	6.90803e-31	GO:1990904 (CC)	ribonucleoprotein complex
	7.29764e-31	GO:0045935 (BP)	positive regulation of nucleobase-containing compound metabolic process
	7.29764e-31	GO:0140535 (CC)	intracellular protein-containing complex
	8.1798e-31	GO:1901564 (BP)	organonitrogen compound metabolic process
	2.1487e-30	GO:0033365 (BP)	protein localization to organelle
	9.04933e-30	GO:0010557 (BP)	positive regulation of macromolecule biosynthetic process
	2.0573e-29	GO:1990837 (MF)	sequence-specific double-stranded DNA binding
	2.27653e-29	GO:0006886 (BP)	intracellular protein transport
	2.6409e-29	GO:0044265 (BP)	cellular macromolecule catabolic process
	4.89716e-29	GO:0051254 (BP)	positive regulation of RNA metabolic process
	8.5864e-29	GO:0016071 (BP)	mRNA metabolic process
	1.08838e-28	GO:0071705 (BP)	nitrogen compound transport
	1.65684e-28	GO:1990234 (CC)	transferase complex
	2.1001e-28	GO:0019899 (MF)	enzyme binding
	2.59822e-28	GO:0000278 (BP)	mitotic cell cycle
	8.46334e-28	GO:0048522 (BP)	positive regulation of cellular process
	8.50651e-28	GO:1901265 (MF)	nucleoside phosphate binding
	9.57525e-28	GO:0000166 (MF)	nucleotide binding
	1.04175e-27	GO:0120036 (BP)	plasma membrane bounded cell projection organization
	1.29267e-27	GO:0001067 (MF)	regulatory region nucleic acid binding
	1.3267e-27	GO:0030030 (BP)	cell projection organization
	1.42479e-27	GO:0000976 (MF)	transcription regulatory region sequence-specific DNA binding
	1.12274e-26	GO:0007399 (BP)	nervous system development
	3.87279e-26	GO:1902680 (BP)	positive regulation of RNA biosynthetic process
	4.59583e-26	GO:0045893 (BP)	positive regulation of transcription, DNA-templated
	4.59583e-26	GO:1903508 (BP)	positive regulation of nucleic acid-templated transcription
	6.04576e-26	GO:0016740 (MF)	transferase activity
	8.36038e-26	GO:0031328 (BP)	positive regulation of cellular biosynthetic process
	1.47733e-25	GO:0009893 (BP)	positive regulation of metabolic process
	1.92571e-25	GO:0022402 (BP)	cell cycle process
	2.47305e-25	GO:0010604 (BP)	positive regulation of macromolecule metabolic process
	2.52241e-25	GO:0048699 (BP)	generation of neurons
	2.81134e-25	GO:0006281 (BP)	DNA repair
	3.51507e-25	GO:0051649 (BP)	establishment of localization in cell
	3.68175e-25	GO:0015630 (CC)	microtubule cytoskeleton
	4.25509e-25	GO:0000977 (MF)	RNA polymerase II transcription regulatory region sequence-specific DNA binding
	5.2739e-25	GO:0019222 (BP)	regulation of metabolic process
	5.46809e-25	GO:0009057 (BP)	macromolecule catabolic process
	5.81931e-25	GO:0044248 (BP)	cellular catabolic process
	6.41889e-25	GO:0065003 (BP)	protein-containing complex assembly
	1.45031e-24	GO:0017076 (MF)	purine nucleotide binding
	1.78554e-24	GO:0003723 (MF)	RNA binding
	1.95672e-24	GO:0022008 (BP)	neurogenesis
	3.1832e-24	GO:0035639 (MF)	purine ribonucleoside triphosphate binding
	4.58966e-24	GO:0032555 (MF)	purine ribonucleotide binding
	4.58966e-24	GO:0034622 (BP)	cellular protein-containing complex assembly
	5.64618e-24	GO:0031967 (CC)	organelle envelope
	5.64618e-24	GO:0031975 (CC)	envelope
	6.24935e-24	GO:0009891 (BP)	positive regulation of biosynthetic process
	8.20857e-24	GO:0032553 (MF)	ribonucleotide binding
	8.93963e-24	GO:0070647 (BP)	protein modification by small protein conjugation or removal
	1.12168e-23	GO:0051128 (BP)	regulation of cellular component organization
	1.52664e-23	GO:0046872 (MF)	metal ion binding
	2.09595e-23	GO:0030182 (BP)	neuron differentiation
	3.20477e-23	GO:0051253 (BP)	negative regulation of RNA metabolic process
	5.3558e-23	GO:0043169 (MF)	cation binding
	6.61861e-23	GO:0045934 (BP)	negative regulation of nucleobase-containing compound metabolic process
	7.64654e-23	GO:1903047 (BP)	mitotic cell cycle process
	2.67139e-22	GO:0000987 (MF)	cis-regulatory region sequence-specific DNA binding
	3.93284e-22	GO:0022613 (BP)	ribonucleoprotein complex biogenesis
	4.87475e-22	GO:0060255 (BP)	regulation of macromolecule metabolic process
	5.24722e-22	GO:0043632 (BP)	modification-dependent macromolecule catabolic process
	6.22436e-22	GO:0003700 (MF)	DNA-binding transcription factor activity
	7.01708e-22	GO:0140098 (MF)	catalytic activity, acting on RNA
	7.32137e-22	GO:0006259 (BP)	DNA metabolic process
	1.85371e-21	GO:0000981 (MF)	DNA-binding transcription factor activity, RNA polymerase II-specific
	2.48283e-21	GO:1903507 (BP)	negative regulation of nucleic acid-templated transcription
	2.55968e-21	GO:0000978 (MF)	RNA polymerase II cis-regulatory region sequence-specific DNA binding
	2.83615e-21	GO:0000785 (CC)	chromatin
	3.07221e-21	GO:0045944 (BP)	positive regulation of transcription by RNA polymerase II
	3.23228e-21	GO:0045892 (BP)	negative regulation of transcription, DNA-templated
	3.36024e-21	GO:0034660 (BP)	ncRNA metabolic process
	3.99316e-21	GO:0009056 (BP)	catabolic process
	4.63922e-21	GO:0019941 (BP)	modification-dependent protein catabolic process
	5.81976e-21	GO:0048523 (BP)	negative regulation of cellular process
	7.05224e-21	GO:0005815 (CC)	microtubule organizing center
	8.33168e-21	GO:1902679 (BP)	negative regulation of RNA biosynthetic process
	1.28962e-20	GO:0006511 (BP)	ubiquitin-dependent protein catabolic process
	1.48036e-20	GO:0009790 (BP)	embryo development
	1.5191e-20	GO:0032446 (BP)	protein modification by small protein conjugation
	1.63558e-20	GO:0044257 (BP)	cellular protein catabolic process
	1.64294e-20	GO:0048518 (BP)	positive regulation of biological process
	2.12632e-20	GO:0036094 (MF)	small molecule binding
	5.01448e-20	GO:0043168 (MF)	anion binding
	6.77421e-20	GO:1901566 (BP)	organonitrogen compound biosynthetic process
	1.13321e-19	GO:0033043 (BP)	regulation of organelle organization
	1.82923e-19	GO:0030554 (MF)	adenyl nucleotide binding
	1.94193e-19	GO:0005813 (CC)	centrosome
	2.06585e-19	GO:0016604 (CC)	nuclear body
	3.52619e-19	GO:0051726 (BP)	regulation of cell cycle
	3.87447e-19	GO:0012505 (CC)	endomembrane system
	7.47955e-19	GO:0006325 (BP)	chromatin organization
	8.38314e-19	GO:0005524 (MF)	ATP binding
	8.60426e-19	GO:0032559 (MF)	adenyl ribonucleotide binding
	9.06259e-19	GO:0043161 (BP)	proteasome-mediated ubiquitin-dependent protein catabolic process
	1.01522e-18	GO:0034470 (BP)	ncRNA processing
	1.16968e-18	GO:0051603 (BP)	proteolysis involved in cellular protein catabolic process
	1.61696e-18	GO:0008380 (BP)	RNA splicing
	1.74505e-18	GO:0008134 (MF)	transcription factor binding
	4.66495e-18	GO:0010467 (BP)	gene expression
	6.2971e-18	GO:0009987 (BP)	cellular process
	1.25649e-17	GO:0006793 (BP)	phosphorus metabolic process
	1.38371e-17	GO:1901575 (BP)	organic substance catabolic process
	1.47294e-17	GO:0006397 (BP)	mRNA processing
	1.75428e-17	GO:0030163 (BP)	protein catabolic process
	1.86238e-17	GO:0010558 (BP)	negative regulation of macromolecule biosynthetic process
	1.8655e-17	GO:2000113 (BP)	negative regulation of cellular macromolecule biosynthetic process
	1.88597e-17	GO:0010498 (BP)	proteasomal protein catabolic process
	2.0192e-17	GO:0070925 (BP)	organelle assembly
	2.4065e-17	GO:0031984 (CC)	organelle subcompartment
	2.57871e-17	GO:0005759 (CC)	mitochondrial matrix
	5.53622e-17	GO:0007005 (BP)	mitochondrion organization
	5.76184e-17	GO:0006796 (BP)	phosphate-containing compound metabolic process
	8.24912e-17	GO:0071702 (BP)	organic substance transport
	9.93385e-17	GO:0000122 (BP)	negative regulation of transcription by RNA polymerase II
	1.02528e-16	GO:0007017 (BP)	microtubule-based process
	1.15968e-16	GO:0072594 (BP)	establishment of protein localization to organelle
	1.31217e-16	GO:0098588 (CC)	bounding membrane of organelle
	2.46907e-16	GO:0048666 (BP)	neuron development
	2.6587e-16	GO:0042254 (BP)	ribosome biogenesis
	2.98971e-16	GO:0016567 (BP)	protein ubiquitination
	3.57777e-16	GO:0005740 (CC)	mitochondrial envelope
	3.7135e-16	GO:0016032 (BP)	viral process
	3.8984e-16	GO:0050794 (BP)	regulation of cellular process
	3.8984e-16	GO:0051640 (BP)	organelle localization
	4.48563e-16	GO:0009890 (BP)	negative regulation of biosynthetic process
	4.4907e-16	GO:0031327 (BP)	negative regulation of cellular biosynthetic process
	1.27016e-15	GO:0051179 (BP)	localization
	1.62782e-15	GO:0043009 (BP)	chordate embryonic development
	1.62965e-15	GO:0097367 (MF)	carbohydrate derivative binding
	2.07842e-15	GO:0009792 (BP)	embryo development ending in birth or egg hatching
	5.16412e-15	GO:0140053 (BP)	mitochondrial gene expression
	5.73102e-15	GO:0016310 (BP)	phosphorylation
	6.22256e-15	GO:0023051 (BP)	regulation of signaling
	8.68029e-15	GO:0010646 (BP)	regulation of cell communication
	1.11306e-14	GO:0031175 (BP)	neuron projection development
	1.12072e-14	GO:0010468 (BP)	regulation of gene expression
	1.33547e-14	GO:0044772 (BP)	mitotic cell cycle phase transition
	1.73573e-14	GO:0044782 (BP)	cilium organization
	4.10681e-14	GO:0006820 (BP)	anion transport
	4.8793e-14	GO:0098791 (CC)	Golgi apparatus subcompartment
	6.36398e-14	GO:0016607 (CC)	nuclear speck
	7.39028e-14	GO:0006401 (BP)	RNA catabolic process
	7.81353e-14	GO:0000375 (BP)	RNA splicing, via transesterification reactions
	9.20962e-14	GO:0060271 (BP)	cilium assembly
	9.28484e-14	GO:0031966 (CC)	mitochondrial membrane
	1.22259e-13	GO:0098687 (CC)	chromosomal region
	1.35388e-13	GO:0006260 (BP)	DNA replication
	1.35388e-13	GO:0110165 (CC)	cellular anatomical entity
	1.42576e-13	GO:0000377 (BP)	RNA splicing, via transesterification reactions with bulged adenosine as nucleophile
	1.42576e-13	GO:0000398 (BP)	mRNA splicing, via spliceosome
	1.65065e-13	GO:0030031 (BP)	cell projection assembly
	1.8755e-13	GO:0009894 (BP)	regulation of catabolic process
	1.8755e-13	GO:0016072 (BP)	rRNA metabolic process
	2.00923e-13	GO:0005667 (CC)	transcription regulator complex
	2.21663e-13	GO:0005575 (CC)	cellular_component
	2.24372e-13	GO:0031324 (BP)	negative regulation of cellular metabolic process
	2.82656e-13	GO:0007346 (BP)	regulation of mitotic cell cycle
	3.17035e-13	GO:0016772 (MF)	transferase activity, transferring phosphorus-containing groups
	3.44805e-13	GO:0044770 (BP)	cell cycle phase transition
	3.91639e-13	GO:0043604 (BP)	amide biosynthetic process
	4.5245e-13	GO:0032543 (BP)	mitochondrial translation
	5.35833e-13	GO:0120031 (BP)	plasma membrane bounded cell projection assembly
	5.65734e-13	GO:0006402 (BP)	mRNA catabolic process
	5.75689e-13	GO:0098798 (CC)	mitochondrial protein-containing complex
	6.77016e-13	GO:0044403 (BP)	biological process involved in symbiotic interaction
	7.25056e-13	GO:0060322 (BP)	head development
	9.19548e-13	GO:0051172 (BP)	negative regulation of nitrogen compound metabolic process
	1.10447e-12	GO:0016817 (MF)	hydrolase activity, acting on acid anhydrides
	1.10447e-12	GO:0016818 (MF)	hydrolase activity, acting on acid anhydrides, in phosphorus-containing anhydrides
	1.3807e-12	GO:0051338 (BP)	regulation of transferase activity
	1.4216e-12	GO:0016462 (MF)	pyrophosphatase activity
	1.56399e-12	GO:0000139 (CC)	Golgi membrane
	1.56499e-12	GO:0006364 (BP)	rRNA processing
	1.81121e-12	GO:0006412 (BP)	translation
	1.82866e-12	GO:0005794 (CC)	Golgi apparatus
	2.10006e-12	GO:0051234 (BP)	establishment of localization
	2.48717e-12	GO:0198738 (BP)	cell-cell signaling by wnt
	2.63361e-12	GO:0045786 (BP)	negative regulation of cell cycle
	2.78744e-12	GO:0051301 (BP)	cell division
	2.83776e-12	GO:0000226 (BP)	microtubule cytoskeleton organization
	2.93482e-12	GO:0019866 (CC)	organelle inner membrane
	3.13952e-12	GO:0016055 (BP)	Wnt signaling pathway
	3.92424e-12	GO:1905114 (BP)	cell surface receptor signaling pathway involved in cell-cell signaling
	7.35237e-12	GO:0043043 (BP)	peptide biosynthetic process
	8.19659e-12	GO:0007420 (BP)	brain development
	8.62083e-12	GO:0007417 (BP)	central nervous system development
	9.16633e-12	GO:0005743 (CC)	mitochondrial inner membrane
	1.10257e-11	GO:0048468 (BP)	cell development
	1.31248e-11	GO:0032990 (BP)	cell part morphogenesis
	1.31617e-11	GO:0009966 (BP)	regulation of signal transduction
	1.36596e-11	GO:0006518 (BP)	peptide metabolic process
	1.45061e-11	GO:0006302 (BP)	double-strand break repair
	1.82635e-11	GO:1901565 (BP)	organonitrogen compound catabolic process
	1.97189e-11	GO:0006605 (BP)	protein targeting
	2.11987e-11	GO:0048598 (BP)	embryonic morphogenesis
	2.37804e-11	GO:0043603 (BP)	cellular amide metabolic process
	2.73933e-11	GO:0044839 (BP)	cell cycle G2/M phase transition
	2.75948e-11	GO:0018193 (BP)	peptidyl-amino acid modification
	3.02135e-11	GO:0006399 (BP)	tRNA metabolic process
	3.2792e-11	GO:0034655 (BP)	nucleobase-containing compound catabolic process
	3.61707e-11	GO:0017111 (MF)	nucleoside-triphosphatase activity
	3.73323e-11	GO:0120039 (BP)	plasma membrane bounded cell projection morphogenesis
	4.23261e-11	GO:0044391 (CC)	ribosomal subunit
	4.51266e-11	GO:0019900 (MF)	kinase binding
	4.7158e-11	GO:0031399 (BP)	regulation of protein modification process
	5.00411e-11	GO:0048858 (BP)	cell projection morphogenesis
	5.16063e-11	GO:0045296 (MF)	cadherin binding
	5.22357e-11	GO:0006810 (BP)	transport
	5.27989e-11	GO:0061024 (BP)	membrane organization
	5.90406e-11	GO:0006915 (BP)	apoptotic process
	6.83515e-11	GO:0005840 (CC)	ribosome
	7.44233e-11	GO:0072331 (BP)	signal transduction by p53 class mediator
	7.99689e-11	GO:0003682 (MF)	chromatin binding
	7.99689e-11	GO:0009653 (BP)	anatomical structure morphogenesis
	8.27135e-11	GO:1903311 (BP)	regulation of mRNA metabolic process
	8.52688e-11	GO:0048812 (BP)	neuron projection morphogenesis
	8.52688e-11	GO:0140014 (BP)	mitotic nuclear division
	9.19194e-11	GO:0000151 (CC)	ubiquitin ligase complex
	1.09195e-10	GO:0048519 (BP)	negative regulation of biological process
	1.29512e-10	GO:0048667 (BP)	cell morphogenesis involved in neuron differentiation
	1.33587e-10	GO:0000904 (BP)	cell morphogenesis involved in differentiation
	1.35916e-10	GO:0003712 (MF)	transcription coregulator activity
	1.39093e-10	GO:0031329 (BP)	regulation of cellular catabolic process
	1.77389e-10	GO:0000902 (BP)	cell morphogenesis
	1.90177e-10	GO:0000086 (BP)	G2/M transition of mitotic cell cycle
	1.93451e-10	GO:0044389 (MF)	ubiquitin-like protein ligase binding
	2.49816e-10	GO:0035556 (BP)	intracellular signal transduction
	2.66441e-10	GO:0046700 (BP)	heterocycle catabolic process
	2.74071e-10	GO:0000956 (BP)	nuclear-transcribed mRNA catabolic process
	3.08789e-10	GO:0061695 (CC)	transferase complex, transferring phosphorus-containing groups
	3.43184e-10	GO:0019901 (MF)	protein kinase binding
	3.44125e-10	GO:0010564 (BP)	regulation of cell cycle process
	3.74944e-10	GO:0042995 (CC)	cell projection
	3.74944e-10	GO:0048193 (BP)	Golgi vesicle transport
	3.80008e-10	GO:0072657 (BP)	protein localization to membrane
	4.08595e-10	GO:0140096 (MF)	catalytic activity, acting on a protein
	4.39974e-10	GO:0006414 (BP)	translational elongation
	4.42628e-10	GO:0019080 (BP)	viral gene expression
	4.43603e-10	GO:0030054 (CC)	cell junction
	4.46613e-10	GO:0019439 (BP)	aromatic compound catabolic process
	6.43673e-10	GO:0071826 (BP)	ribonucleoprotein complex subunit organization
	6.52918e-10	GO:0140101 (MF)	catalytic activity, acting on a tRNA
	6.65865e-10	GO:0018205 (BP)	peptidyl-lysine modification
	9.90298e-10	GO:0099111 (BP)	microtubule-based transport
	1.11439e-09	GO:0080135 (BP)	regulation of cellular response to stress
	1.12078e-09	GO:0051130 (BP)	positive regulation of cellular component organization
	1.21545e-09	GO:0010648 (BP)	negative regulation of cell communication
	1.23619e-09	GO:0007389 (BP)	pattern specification process
	1.239e-09	GO:1901990 (BP)	regulation of mitotic cell cycle phase transition
	1.25204e-09	GO:0060341 (BP)	regulation of cellular localization
	1.25214e-09	GO:0048285 (BP)	organelle fission
	1.39772e-09	GO:0023057 (BP)	negative regulation of signaling
	1.55004e-09	GO:0097190 (BP)	apoptotic signaling pathway
	1.59713e-09	GO:0000075 (BP)	cell cycle checkpoint
	1.60457e-09	GO:0016741 (MF)	transferase activity, transferring one-carbon groups
	1.76054e-09	GO:0044270 (BP)	cellular nitrogen compound catabolic process
	1.8533e-09	GO:0001216 (MF)	DNA-binding transcription activator activity
	1.85927e-09	GO:0003735 (MF)	structural constituent of ribosome
	1.85927e-09	GO:0007050 (BP)	cell cycle arrest
	1.87403e-09	GO:0031625 (MF)	ubiquitin protein ligase binding
	1.88165e-09	GO:0019083 (BP)	viral transcription
	2.00651e-09	GO:0098781 (BP)	ncRNA transcription
	2.04207e-09	GO:0140297 (MF)	DNA-binding transcription factor binding
	2.21207e-09	GO:0022618 (BP)	ribonucleoprotein complex assembly
	2.64428e-09	GO:0051169 (BP)	nuclear transport
	2.81314e-09	GO:0008168 (MF)	methyltransferase activity
	2.86865e-09	GO:0001217 (MF)	DNA-binding transcription repressor activity
	2.94023e-09	GO:2001020 (BP)	regulation of response to DNA damage stimulus
	3.00121e-09	GO:0001228 (MF)	DNA-binding transcription activator activity, RNA polymerase II-specific
	3.01692e-09	GO:0006914 (BP)	autophagy
	3.01692e-09	GO:0031503 (BP)	protein-containing complex localization
	3.01692e-09	GO:0061919 (BP)	process utilizing autophagic mechanism
	3.17363e-09	GO:0005856 (CC)	cytoskeleton
	3.17363e-09	GO:0120025 (CC)	plasma membrane bounded cell projection
	3.31743e-09	GO:0005874 (CC)	microtubule
	3.74295e-09	GO:0010638 (BP)	positive regulation of organelle organization
	3.90716e-09	GO:0001227 (MF)	DNA-binding transcription repressor activity, RNA polymerase II-specific
	3.90716e-09	GO:0043549 (BP)	regulation of kinase activity
	3.9835e-09	GO:0006811 (BP)	ion transport
	4.16178e-09	GO:0006913 (BP)	nucleocytoplasmic transport
	4.74441e-09	GO:0016569 (BP)	covalent chromatin modification
	4.79522e-09	GO:0140056 (BP)	organelle localization by membrane tethering
	4.843e-09	GO:0002009 (BP)	morphogenesis of an epithelium
	5.81583e-09	GO:0016236 (BP)	macroautophagy
	6.48869e-09	GO:0016570 (BP)	histone modification
	7.62504e-09	GO:0034504 (BP)	protein localization to nucleus
	7.95972e-09	GO:0030111 (BP)	regulation of Wnt signaling pathway
	9.29539e-09	GO:0001701 (BP)	in utero embryonic development
	1.11543e-08	GO:1903827 (BP)	regulation of cellular protein localization
	1.17967e-08	GO:0051247 (BP)	positive regulation of protein metabolic process
	1.18204e-08	GO:0044877 (MF)	protein-containing complex binding
	1.2051e-08	GO:0051246 (BP)	regulation of protein metabolic process
	1.20585e-08	GO:0008150 (BP)	biological_process
	1.23702e-08	GO:0003002 (BP)	regionalization
	1.39088e-08	GO:0048736 (BP)	appendage development
	1.39088e-08	GO:0060173 (BP)	limb development
	1.67484e-08	GO:0061629 (MF)	RNA polymerase II-specific DNA-binding transcription factor binding
	1.70178e-08	GO:0071824 (BP)	protein-DNA complex subunit organization
	1.75441e-08	GO:1901987 (BP)	regulation of cell cycle phase transition
	1.75684e-08	GO:1901796 (BP)	regulation of signal transduction by p53 class mediator
	1.81059e-08	GO:0050839 (MF)	cell adhesion molecule binding
	2.01271e-08	GO:0042325 (BP)	regulation of phosphorylation
	2.17272e-08	GO:0016192 (BP)	vesicle-mediated transport
	2.24372e-08	GO:0070126 (BP)	mitochondrial translational termination
	2.30767e-08	GO:0006468 (BP)	protein phosphorylation
	2.39828e-08	GO:1901361 (BP)	organic cyclic compound catabolic process
	2.42469e-08	GO:0022406 (BP)	membrane docking
	2.43189e-08	GO:0009968 (BP)	negative regulation of signal transduction
	2.88983e-08	GO:0046983 (MF)	protein dimerization activity
	2.91211e-08	GO:0051656 (BP)	establishment of organelle localization
	3.16424e-08	GO:0048568 (BP)	embryonic organ development
	3.18704e-08	GO:0005681 (CC)	spliceosomal complex
	3.19201e-08	GO:0007010 (BP)	cytoskeleton organization
	3.27558e-08	GO:0061564 (BP)	axon development
	3.34448e-08	GO:0034976 (BP)	response to endoplasmic reticulum stress
	3.49538e-08	GO:0007409 (BP)	axonogenesis
	3.52523e-08	GO:0005925 (CC)	focal adhesion
	3.67008e-08	GO:0006413 (BP)	translational initiation
	3.67008e-08	GO:0032200 (BP)	telomere organization
	3.96397e-08	GO:0016050 (BP)	vesicle organization
	3.98848e-08	GO:0019904 (MF)	protein domain specific binding
	4.0797e-08	GO:0051098 (BP)	regulation of binding
	4.47344e-08	GO:0070125 (BP)	mitochondrial translational elongation
	4.51671e-08	GO:0006415 (BP)	translational termination
	4.73798e-08	GO:0006261 (BP)	DNA-dependent DNA replication
	4.78007e-08	GO:0006403 (BP)	RNA localization
	5.19619e-08	GO:0016301 (MF)	kinase activity
	5.23451e-08	GO:0032984 (BP)	protein-containing complex disassembly
	5.38416e-08	GO:0009628 (BP)	response to abiotic stimulus
	5.77628e-08	GO:0005635 (CC)	nuclear envelope
	5.81267e-08	GO:0000280 (BP)	nuclear division
	5.84562e-08	GO:0032880 (BP)	regulation of protein localization
	5.98476e-08	GO:0006352 (BP)	DNA-templated transcription, initiation
	6.64564e-08	GO:0031300 (CC)	intrinsic component of organelle membrane
	6.72592e-08	GO:0033044 (BP)	regulation of chromosome organization
	6.72592e-08	GO:0060070 (BP)	canonical Wnt signaling pathway
	6.89261e-08	GO:0120035 (BP)	regulation of plasma membrane bounded cell projection organization
	7.4622e-08	GO:0000313 (CC)	organellar ribosome
	7.4622e-08	GO:0005761 (CC)	mitochondrial ribosome
	7.97773e-08	GO:0031344 (BP)	regulation of cell projection organization
	8.51168e-08	GO:0032270 (BP)	positive regulation of cellular protein metabolic process
	9.03368e-08	GO:0065004 (BP)	protein-DNA complex assembly
	9.0986e-08	GO:0005789 (CC)	endoplasmic reticulum membrane
	9.33733e-08	GO:0031301 (CC)	integral component of organelle membrane
	9.47531e-08	GO:0031570 (BP)	DNA integrity checkpoint
	9.99063e-08	GO:0010256 (BP)	endomembrane system organization
	1.04872e-07	GO:0098827 (CC)	endoplasmic reticulum subcompartment
	1.13019e-07	GO:0005783 (CC)	endoplasmic reticulum
	1.20001e-07	GO:0016773 (MF)	phosphotransferase activity, alcohol group as acceptor
	1.24903e-07	GO:0035107 (BP)	appendage morphogenesis
	1.24903e-07	GO:0035108 (BP)	limb morphogenesis
	1.24957e-07	GO:0042175 (CC)	nuclear outer membrane-endoplasmic reticulum membrane network
	1.24957e-07	GO:0098796 (CC)	membrane protein complex
	1.27626e-07	GO:0010970 (BP)	transport along microtubule
	1.28272e-07	GO:0050793 (BP)	regulation of developmental process
	1.38938e-07	GO:0032259 (BP)	methylation
	1.42368e-07	GO:0009887 (BP)	animal organ morphogenesis
	1.42368e-07	GO:0019220 (BP)	regulation of phosphate metabolic process
	1.42368e-07	GO:0051174 (BP)	regulation of phosphorus metabolic process
	1.59305e-07	GO:0090150 (BP)	establishment of protein localization to membrane
	1.69418e-07	GO:0007275 (BP)	multicellular organism development
	1.78158e-07	GO:0051347 (BP)	positive regulation of transferase activity
	1.81427e-07	GO:0019207 (MF)	kinase regulator activity
	1.87807e-07	GO:0065007 (BP)	biological regulation
	2.07616e-07	GO:0000209 (BP)	protein polyubiquitination
	2.25239e-07	GO:0000781 (CC)	chromosome, telomeric region
	2.26596e-07	GO:0007093 (BP)	mitotic cell cycle checkpoint
	2.35717e-07	GO:0044093 (BP)	positive regulation of molecular function
	2.35955e-07	GO:0000228 (CC)	nuclear chromosome
	2.36802e-07	GO:0009301 (BP)	snRNA transcription
	2.40013e-07	GO:0045202 (CC)	synapse
	2.40901e-07	GO:0032989 (BP)	cellular component morphogenesis
	2.61035e-07	GO:0000070 (BP)	mitotic sister chromatid segregation
	2.64023e-07	GO:0097193 (BP)	intrinsic apoptotic signaling pathway
	2.71128e-07	GO:0048729 (BP)	tissue morphogenesis
	2.98853e-07	GO:0042795 (BP)	snRNA transcription by RNA polymerase II
	3.47955e-07	GO:0050789 (BP)	regulation of biological process
	3.62809e-07	GO:0060562 (BP)	epithelial tube morphogenesis
	3.62809e-07	GO:1901135 (BP)	carbohydrate derivative metabolic process
	3.62952e-07	GO:0032268 (BP)	regulation of cellular protein metabolic process
	3.62952e-07	GO:1902749 (BP)	regulation of cell cycle G2/M phase transition
	3.77726e-07	GO:0008757 (MF)	S-adenosylmethionine-dependent methyltransferase activity
	3.89113e-07	GO:0008033 (BP)	tRNA processing
	3.9268e-07	GO:0000819 (BP)	sister chromatid segregation
	4.15311e-07	GO:0000077 (BP)	DNA damage checkpoint
	4.25719e-07	GO:0030424 (CC)	axon
	4.25719e-07	GO:0044087 (BP)	regulation of cellular component biogenesis
	4.37274e-07	GO:0070646 (BP)	protein modification by small protein removal
	4.47516e-07	GO:0030117 (CC)	membrane coat
	4.47516e-07	GO:0048475 (CC)	coated membrane
	4.80606e-07	GO:0030133 (CC)	transport vesicle
	4.97575e-07	GO:0065008 (BP)	regulation of biological quality
	5.55126e-07	GO:0016887 (MF)	ATPase activity
	5.85094e-07	GO:0048562 (BP)	embryonic organ morphogenesis
	6.15619e-07	GO:0007059 (BP)	chromosome segregation
	6.55235e-07	GO:0004386 (MF)	helicase activity
	7.31112e-07	GO:0048731 (BP)	system development
	7.54526e-07	GO:0000723 (BP)	telomere maintenance
	7.54526e-07	GO:0030326 (BP)	embryonic limb morphogenesis
	7.54526e-07	GO:0035113 (BP)	embryonic appendage morphogenesis
	7.58202e-07	GO:0042981 (BP)	regulation of apoptotic process
	8.49793e-07	GO:0030055 (CC)	cell-substrate junction
	8.74092e-07	GO:0007018 (BP)	microtubule-based movement
	9.12004e-07	GO:0098793 (CC)	presynapse
	9.34527e-07	GO:1901137 (BP)	carbohydrate derivative biosynthetic process
	1.0027e-06	GO:0022411 (BP)	cellular component disassembly
	1.00575e-06	GO:0048284 (BP)	organelle fusion
	1.06343e-06	GO:0072599 (BP)	establishment of protein localization to endoplasmic reticulum
	1.10478e-06	GO:0005819 (CC)	spindle
	1.17259e-06	GO:0070972 (BP)	protein localization to endoplasmic reticulum
	1.23406e-06	GO:0060828 (BP)	regulation of canonical Wnt signaling pathway
	1.23883e-06	GO:0045859 (BP)	regulation of protein kinase activity
	1.2853e-06	GO:0045930 (BP)	negative regulation of mitotic cell cycle
	1.30802e-06	GO:0045664 (BP)	regulation of neuron differentiation
	1.34182e-06	GO:0048863 (BP)	stem cell differentiation
	1.35381e-06	GO:0048856 (BP)	anatomical structure development
	1.3656e-06	GO:0048583 (BP)	regulation of response to stimulus
	1.53418e-06	GO:0021953 (BP)	central nervous system neuron differentiation
	1.53583e-06	GO:0000775 (CC)	chromosome, centromeric region
	1.56548e-06	GO:0021915 (BP)	neural tube development
	1.5682e-06	GO:0004674 (MF)	protein serine/threonine kinase activity
	1.57863e-06	GO:0072001 (BP)	renal system development
	1.63342e-06	GO:0001655 (BP)	urogenital system development
	1.79596e-06	GO:0019787 (MF)	ubiquitin-like protein transferase activity
	1.81015e-06	GO:0010389 (BP)	regulation of G2/M transition of mitotic cell cycle
	1.86398e-06	GO:0071013 (CC)	catalytic step 2 spliceosome
	2.09616e-06	GO:0045047 (BP)	protein targeting to ER
	2.09616e-06	GO:0071103 (BP)	DNA conformation change
	2.12026e-06	GO:0030705 (BP)	cytoskeleton-dependent intracellular transport
	2.15484e-06	GO:0016779 (MF)	nucleotidyltransferase activity
	2.22642e-06	GO:0005774 (CC)	vacuolar membrane
	2.231e-06	GO:0006611 (BP)	protein export from nucleus
	2.27173e-06	GO:0051960 (BP)	regulation of nervous system development
	2.27408e-06	GO:0003713 (MF)	transcription coactivator activity
	2.31951e-06	GO:0010941 (BP)	regulation of cell death
	2.31951e-06	GO:0031965 (CC)	nuclear membrane
	2.31951e-06	GO:0043414 (BP)	macromolecule methylation
	2.38116e-06	GO:0016874 (MF)	ligase activity
	2.43594e-06	GO:0099568 (CC)	cytoplasmic region
	2.81757e-06	GO:0046982 (MF)	protein heterodimerization activity
	2.92208e-06	GO:0032502 (BP)	developmental process
	3.00221e-06	GO:0051099 (BP)	positive regulation of binding
	3.02674e-06	GO:0030880 (CC)	RNA polymerase complex
	3.08329e-06	GO:0098984 (CC)	neuron to neuron synapse
	3.12993e-06	GO:0004672 (MF)	protein kinase activity
	3.12993e-06	GO:0040029 (BP)	regulation of gene expression, epigenetic
	3.19439e-06	GO:0015934 (CC)	large ribosomal subunit
	3.30948e-06	GO:0006354 (BP)	DNA-templated transcription, elongation
	3.41419e-06	GO:0007167 (BP)	enzyme linked receptor protein signaling pathway
	3.50409e-06	GO:0008022 (MF)	protein C-terminus binding
	3.71972e-06	GO:0014069 (CC)	postsynaptic density
	3.74734e-06	GO:0051236 (BP)	establishment of RNA localization
	3.80448e-06	GO:0001822 (BP)	kidney development
	3.80741e-06	GO:0048585 (BP)	negative regulation of response to stimulus
	3.8281e-06	GO:0060966 (BP)	regulation of gene silencing by RNA
	3.89122e-06	GO:0043067 (BP)	regulation of programmed cell death
	4.29036e-06	GO:0051052 (BP)	regulation of DNA metabolic process
	4.29503e-06	GO:0050767 (BP)	regulation of neurogenesis
	4.37012e-06	GO:0032092 (BP)	positive regulation of protein binding
	4.48304e-06	GO:0032279 (CC)	asymmetric synapse
	4.50494e-06	GO:0060147 (BP)	regulation of posttranscriptional gene silencing
	4.67806e-06	GO:0048471 (CC)	perinuclear region of cytoplasm
	5.03264e-06	GO:0051168 (BP)	nuclear export
	5.1577e-06	GO:0040007 (BP)	growth
	5.17676e-06	GO:0010975 (BP)	regulation of neuron projection development
	5.30812e-06	GO:0016579 (BP)	protein deubiquitination
	5.38292e-06	GO:0061013 (BP)	regulation of mRNA catabolic process
	5.57779e-06	GO:0060968 (BP)	regulation of gene silencing
	5.6023e-06	GO:0050657 (BP)	nucleic acid transport
	5.6023e-06	GO:0050658 (BP)	RNA transport
	5.80251e-06	GO:0031461 (CC)	cullin-RING ubiquitin ligase complex
	6.00428e-06	GO:0043085 (BP)	positive regulation of catalytic activity
	6.01626e-06	GO:0065009 (BP)	regulation of molecular function
	6.19572e-06	GO:1902531 (BP)	regulation of intracellular signal transduction
	6.25477e-06	GO:0070482 (BP)	response to oxygen levels
	6.25477e-06	GO:0097485 (BP)	neuron projection guidance
	6.30002e-06	GO:0032386 (BP)	regulation of intracellular transport
	6.35641e-06	GO:0001883 (MF)	purine nucleoside binding
	6.44332e-06	GO:0001882 (MF)	nucleoside binding
	6.59286e-06	GO:0006839 (BP)	mitochondrial transport
	6.62318e-06	GO:0099177 (BP)	regulation of trans-synaptic signaling
	6.92896e-06	GO:0007411 (BP)	axon guidance
	7.015e-06	GO:0032549 (MF)	ribonucleoside binding
	7.33602e-06	GO:0050804 (BP)	modulation of chemical synaptic transmission
	7.67239e-06	GO:0030178 (BP)	negative regulation of Wnt signaling pathway
	7.67239e-06	GO:0090575 (CC)	RNA polymerase II transcription regulator complex
	7.79522e-06	GO:0003924 (MF)	GTPase activity
	7.81762e-06	GO:0000428 (CC)	DNA-directed RNA polymerase complex
	7.93039e-06	GO:0030900 (BP)	forebrain development
	7.94507e-06	GO:0005525 (MF)	GTP binding
	8.7345e-06	GO:0033108 (BP)	mitochondrial respiratory chain complex assembly
	8.95185e-06	GO:0032182 (MF)	ubiquitin-like protein binding
	8.95185e-06	GO:0055029 (CC)	nuclear DNA-directed RNA polymerase complex
	9.38943e-06	GO:0021537 (BP)	telencephalon development
	9.41901e-06	GO:0001932 (BP)	regulation of protein phosphorylation
	9.41901e-06	GO:0060964 (BP)	regulation of gene silencing by miRNA
	9.43214e-06	GO:0032550 (MF)	purine ribonucleoside binding
	9.48374e-06	GO:0004842 (MF)	ubiquitin-protein transferase activity
	9.77428e-06	GO:0042802 (MF)	identical protein binding
	9.83585e-06	GO:0009451 (BP)	RNA modification
	1.00094e-05	GO:0002520 (BP)	immune system development
	1.03994e-05	GO:0045595 (BP)	regulation of cell differentiation
	1.11942e-05	GO:0001650 (CC)	fibrillar center
	1.13844e-05	GO:0071166 (BP)	ribonucleoprotein complex localization
	1.14498e-05	GO:0006091 (BP)	generation of precursor metabolites and energy
	1.16568e-05	GO:0010948 (BP)	negative regulation of cell cycle process
	1.1733e-05	GO:0015631 (MF)	tubulin binding
	1.17476e-05	GO:0070382 (CC)	exocytic vesicle
	1.17621e-05	GO:0002244 (BP)	hematopoietic progenitor cell differentiation
	1.1882e-05	GO:1903829 (BP)	positive regulation of cellular protein localization
	1.21262e-05	GO:0035966 (BP)	response to topologically incorrect protein
	1.22149e-05	GO:0036293 (BP)	response to decreased oxygen levels
	1.28429e-05	GO:0031400 (BP)	negative regulation of protein modification process
	1.3237e-05	GO:0003697 (MF)	single-stranded DNA binding
	1.34027e-05	GO:0006283 (BP)	transcription-coupled nucleotide-excision repair
	1.37114e-05	GO:0071426 (BP)	ribonucleoprotein complex export from nucleus
	1.47385e-05	GO:0036477 (CC)	somatodendritic compartment
	1.4793e-05	GO:0000776 (CC)	kinetochore
	1.62304e-05	GO:0043487 (BP)	regulation of RNA stability
	1.70899e-05	GO:0007169 (BP)	transmembrane receptor protein tyrosine kinase signaling pathway
	1.71024e-05	GO:0006310 (BP)	DNA recombination
	1.722e-05	GO:0036503 (BP)	ERAD pathway
	1.73583e-05	GO:0098813 (BP)	nuclear chromosome segregation
	1.85754e-05	GO:0006338 (BP)	chromatin remodeling
	1.86104e-05	GO:0060589 (MF)	nucleoside-triphosphatase regulator activity
	1.89081e-05	GO:0043393 (BP)	regulation of protein binding
	1.97262e-05	GO:0006289 (BP)	nucleotide-excision repair
	1.99853e-05	GO:0000184 (BP)	nuclear-transcribed mRNA catabolic process, nonsense-mediated decay
	2.04625e-05	GO:0005765 (CC)	lysosomal membrane
	2.04625e-05	GO:0098852 (CC)	lytic vacuole membrane
	2.10331e-05	GO:0019887 (MF)	protein kinase regulator activity
	2.22467e-05	GO:0006613 (BP)	cotranslational protein targeting to membrane
	2.26871e-05	GO:0007034 (BP)	vacuolar transport
	2.48951e-05	GO:0001666 (BP)	response to hypoxia
	2.51484e-05	GO:0043624 (BP)	cellular protein complex disassembly
	2.52852e-05	GO:0051493 (BP)	regulation of cytoskeleton organization
	2.64382e-05	GO:0050684 (BP)	regulation of mRNA processing
	2.65886e-05	GO:0016331 (BP)	morphogenesis of embryonic epithelium
	2.70543e-05	GO:1903320 (BP)	regulation of protein modification by small protein conjugation or removal
	2.73286e-05	GO:0043488 (BP)	regulation of mRNA stability
	2.74547e-05	GO:0010212 (BP)	response to ionizing radiation
	2.769e-05	GO:0098794 (CC)	postsynapse
	2.95588e-05	GO:0006282 (BP)	regulation of DNA repair
	2.95993e-05	GO:0099572 (CC)	postsynaptic specialization
	2.97035e-05	GO:0070161 (CC)	anchoring junction
	3.06224e-05	GO:0001510 (BP)	RNA methylation
	3.67665e-05	GO:0007051 (BP)	spindle organization
	3.75868e-05	GO:0032993 (CC)	protein-DNA complex
	3.99722e-05	GO:0006612 (BP)	protein targeting to membrane
	4.0403e-05	GO:0006303 (BP)	double-strand break repair via nonhomologous end joining
	4.0403e-05	GO:0016197 (BP)	endosomal transport
	4.0403e-05	GO:0033674 (BP)	positive regulation of kinase activity
	4.04813e-05	GO:0042770 (BP)	signal transduction in response to DNA damage
	4.20567e-05	GO:0051054 (BP)	positive regulation of DNA metabolic process
	4.24067e-05	GO:0016049 (BP)	cell growth
	4.5079e-05	GO:0008092 (MF)	cytoskeletal protein binding
	4.53092e-05	GO:0032838 (CC)	plasma membrane bounded cell projection cytoplasm
	4.53092e-05	GO:0097711 (BP)	ciliary basal body-plasma membrane docking
	4.53529e-05	GO:0030425 (CC)	dendrite
	4.57545e-05	GO:0019001 (MF)	guanyl nucleotide binding
	4.57545e-05	GO:0032561 (MF)	guanyl ribonucleotide binding
	4.66412e-05	GO:0006986 (BP)	response to unfolded protein
	4.74369e-05	GO:0070848 (BP)	response to growth factor
	4.76592e-05	GO:0071363 (BP)	cellular response to growth factor stimulus
	4.95286e-05	GO:0044774 (BP)	mitotic DNA integrity checkpoint
	5.06982e-05	GO:0072073 (BP)	kidney epithelium development
	5.25277e-05	GO:0015935 (CC)	small ribosomal subunit
	5.29398e-05	GO:1901991 (BP)	negative regulation of mitotic cell cycle phase transition
	5.3697e-05	GO:0071897 (BP)	DNA biosynthetic process
	5.55058e-05	GO:0008021 (CC)	synaptic vesicle
	5.6358e-05	GO:0006614 (BP)	SRP-dependent cotranslational protein targeting to membrane
	5.6358e-05	GO:0098800 (CC)	inner mitochondrial membrane protein complex
	6.08221e-05	GO:0060021 (BP)	roof of mouth development
	6.45586e-05	GO:2001022 (BP)	positive regulation of response to DNA damage stimulus
	6.55618e-05	GO:0007264 (BP)	small GTPase mediated signal transduction
	6.58901e-05	GO:0006479 (BP)	protein methylation
	6.58901e-05	GO:0008213 (BP)	protein alkylation
	6.73162e-05	GO:0042176 (BP)	regulation of protein catabolic process
	6.73283e-05	GO:0051129 (BP)	negative regulation of cellular component organization
	7.06943e-05	GO:0042274 (BP)	ribosomal small subunit biogenesis
	7.07327e-05	GO:1900034 (BP)	regulation of cellular response to heat
	7.19728e-05	GO:0045333 (BP)	cellular respiration
	7.41399e-05	GO:0006400 (BP)	tRNA modification
	7.69653e-05	GO:0090734 (CC)	site of DNA damage
	7.74473e-05	GO:0046467 (BP)	membrane lipid biosynthetic process
	7.91058e-05	GO:0001838 (BP)	embryonic epithelial tube formation
	7.95851e-05	GO:0016233 (BP)	telomere capping
	8.01606e-05	GO:0015931 (BP)	nucleobase-containing compound transport
	8.5064e-05	GO:0000315 (CC)	organellar large ribosomal subunit
	8.5064e-05	GO:0005762 (CC)	mitochondrial large ribosomal subunit
	8.82635e-05	GO:0060485 (BP)	mesenchyme development
	8.84929e-05	GO:0090174 (BP)	organelle membrane fusion
	8.84974e-05	GO:0006406 (BP)	mRNA export from nucleus
	8.84974e-05	GO:0071427 (BP)	mRNA-containing ribonucleoprotein complex export from nucleus
	9.17432e-05	GO:0097447 (CC)	dendritic tree
	9.22809e-05	GO:0005802 (CC)	trans-Golgi network
	9.25736e-05	GO:0015980 (BP)	energy derivation by oxidation of organic compounds
	9.42275e-05	GO:0090090 (BP)	negative regulation of canonical Wnt signaling pathway
	9.46129e-05	GO:0140097 (MF)	catalytic activity, acting on DNA
	9.53095e-05	GO:0006405 (BP)	RNA export from nucleus
	9.53095e-05	GO:2001233 (BP)	regulation of apoptotic signaling pathway
	9.5859e-05	GO:0016787 (MF)	hydrolase activity
	0.000101006	GO:0006643 (BP)	membrane lipid metabolic process
	0.000105755	GO:2001252 (BP)	positive regulation of chromosome organization
	0.00010633	GO:0070085 (BP)	glycosylation
	0.000106967	GO:0044773 (BP)	mitotic DNA damage checkpoint
	0.000107371	GO:0007088 (BP)	regulation of mitotic nuclear division
	0.000109407	GO:0048013 (BP)	ephrin receptor signaling pathway
	0.000109693	GO:0032508 (BP)	DNA duplex unwinding
	0.000111	GO:0000779 (CC)	condensed chromosome, centromeric region
	0.000111702	GO:0006368 (BP)	transcription elongation from RNA polymerase II promoter
	0.000112006	GO:0070997 (BP)	neuron death
	0.000114881	GO:0006446 (BP)	regulation of translational initiation
	0.000120206	GO:0007610 (BP)	behavior
	0.000123865	GO:0000726 (BP)	non-recombinational repair
	0.000129387	GO:0006367 (BP)	transcription initiation from RNA polymerase II promoter
	0.000131942	GO:0007030 (BP)	Golgi organization
	0.000132586	GO:0051648 (BP)	vesicle localization
	0.000133132	GO:0034502 (BP)	protein localization to chromosome
	0.000136676	GO:0005684 (CC)	U2-type spliceosomal complex
	0.000137338	GO:0008173 (MF)	RNA methyltransferase activity
	0.000137338	GO:0051650 (BP)	establishment of vesicle localization
	0.000140127	GO:0031252 (CC)	cell leading edge
	0.000143113	GO:0016482 (BP)	cytosolic transport
	0.000145497	GO:0051020 (MF)	GTPase binding
	0.000147678	GO:0031123 (BP)	RNA 3'-end processing
	0.000147678	GO:0031146 (BP)	SCF-dependent proteasomal ubiquitin-dependent protein catabolic process
	0.000151765	GO:0022626 (CC)	cytosolic ribosome
	0.000163019	GO:0019843 (MF)	rRNA binding
	0.000169376	GO:0034062 (MF)	5'-3' RNA polymerase activity
	0.000169376	GO:0097747 (MF)	RNA polymerase activity
	0.000169843	GO:1902554 (CC)	serine/threonine protein kinase complex
	0.000173156	GO:0150034 (CC)	distal axon
	0.000173181	GO:0007267 (BP)	cell-cell signaling
	0.000179084	GO:0106310 (MF)	protein serine kinase activity
	0.000181223	GO:0006353 (BP)	DNA-templated transcription, termination
	0.000188162	GO:0030330 (BP)	DNA damage response, signal transduction by p53 class mediator
	0.000189371	GO:0048534 (BP)	hematopoietic or lymphoid organ development
	0.000189371	GO:0140534 (CC)	endoplasmic reticulum protein-containing complex
	0.000191429	GO:0031401 (BP)	positive regulation of protein modification process
	0.000191971	GO:0030532 (CC)	small nuclear ribonucleoprotein complex
	0.000193232	GO:0048762 (BP)	mesenchymal cell differentiation
	0.000196747	GO:0034401 (BP)	chromatin organization involved in regulation of transcription
	0.000197166	GO:0106311 (MF)	protein threonine kinase activity
	0.000198204	GO:0007033 (BP)	vacuole organization
	0.000204906	GO:0000777 (CC)	condensed chromosome kinetochore
	0.000204906	GO:0006888 (BP)	endoplasmic reticulum to Golgi vesicle-mediated transport
	0.00022405	GO:0001558 (BP)	regulation of cell growth
	0.000226069	GO:0030496 (CC)	midbody
	0.00022671	GO:0007091 (BP)	metaphase/anaphase transition of mitotic cell cycle
	0.00022798	GO:0030695 (MF)	GTPase regulator activity
	0.000228199	GO:0045814 (BP)	negative regulation of gene expression, epigenetic
	0.000230847	GO:0001823 (BP)	mesonephros development
	0.000230957	GO:0007423 (BP)	sensory organ development
	0.000231888	GO:1902911 (CC)	protein kinase complex
	0.000238892	GO:0016591 (CC)	RNA polymerase II, holoenzyme
	0.000239449	GO:1901698 (BP)	response to nitrogen compound
	0.00024001	GO:0006906 (BP)	vesicle fusion
	0.000240284	GO:0043618 (BP)	regulation of transcription from RNA polymerase II promoter in response to stress
	0.000241794	GO:0048663 (BP)	neuron fate commitment
	0.000242646	GO:0010243 (BP)	response to organonitrogen compound
	0.000244478	GO:0031647 (BP)	regulation of protein stability
	0.000247052	GO:0019902 (MF)	phosphatase binding
	0.000250716	GO:0035148 (BP)	tube formation
	0.000256164	GO:0006457 (BP)	protein folding
	0.000256164	GO:0051028 (BP)	mRNA transport
	0.000256349	GO:0090305 (BP)	nucleic acid phosphodiester bond hydrolysis
	0.000258774	GO:0006486 (BP)	protein glycosylation
	0.000258774	GO:0043413 (BP)	macromolecule glycosylation
	0.000262364	GO:0019005 (CC)	SCF ubiquitin ligase complex
	0.000263082	GO:0009953 (BP)	dorsal/ventral pattern formation
	0.000263782	GO:0072655 (BP)	establishment of protein localization to mitochondrion
	0.00026919	GO:0044281 (BP)	small molecule metabolic process
	0.000269222	GO:0000725 (BP)	recombinational repair
	0.000271488	GO:0072384 (BP)	organelle transport along microtubule
	0.000274652	GO:0060284 (BP)	regulation of cell development
	0.00027695	GO:0009896 (BP)	positive regulation of catabolic process
	0.000277162	GO:1903362 (BP)	regulation of cellular protein catabolic process
	0.00027995	GO:0043130 (MF)	ubiquitin binding
	0.000281909	GO:0018105 (BP)	peptidyl-serine phosphorylation
	0.000298505	GO:0008017 (MF)	microtubule binding
	0.000300492	GO:0043038 (BP)	amino acid activation
	0.000307583	GO:0006333 (BP)	chromatin assembly or disassembly
	0.000325462	GO:0032879 (BP)	regulation of localization
	0.000327358	GO:0030071 (BP)	regulation of mitotic metaphase/anaphase transition
	0.000329745	GO:0035967 (BP)	cellular response to topologically incorrect protein
	0.00033283	GO:1905368 (CC)	peptidase complex
	0.000348962	GO:0006396 (BP)	RNA processing
	0.000362877	GO:0043021 (MF)	ribonucleoprotein complex binding
	0.000367982	GO:0043039 (BP)	tRNA aminoacylation
	0.000372287	GO:0005768 (CC)	endosome
	0.000379886	GO:0009719 (BP)	response to endogenous stimulus
	0.000387859	GO:0000724 (BP)	double-strand break repair via homologous recombination
	0.000390006	GO:0070585 (BP)	protein localization to mitochondrion
	0.000390495	GO:0030427 (CC)	site of polarized growth
	0.000391604	GO:0034508 (BP)	centromere complex assembly
	0.000393018	GO:0045182 (MF)	translation regulator activity
	0.000393054	GO:0007611 (BP)	learning or memory
	0.000401316	GO:0031201 (CC)	SNARE complex
	0.000405407	GO:0031023 (BP)	microtubule organizing center organization
	0.000415701	GO:0010008 (CC)	endosome membrane
	0.000416706	GO:1901532 (BP)	regulation of hematopoietic progenitor cell differentiation
	0.000417023	GO:0006890 (BP)	retrograde vesicle-mediated transport, Golgi to endoplasmic reticulum
	0.000434019	GO:0031145 (BP)	anaphase-promoting complex-dependent catabolic process
	0.000436651	GO:0031124 (BP)	mRNA 3'-end processing
	0.000446056	GO:2000027 (BP)	regulation of animal organ morphogenesis
	0.000446422	GO:0061326 (BP)	renal tubule development
	0.000488926	GO:0003684 (MF)	damaged DNA binding
	0.000488926	GO:0045839 (BP)	negative regulation of mitotic nuclear division
	0.000501487	GO:1901988 (BP)	negative regulation of cell cycle phase transition
	0.00051467	GO:0072163 (BP)	mesonephric epithelium development
	0.00051467	GO:0072164 (BP)	mesonephric tubule development
	0.000514675	GO:0003899 (MF)	DNA-directed 5'-3' RNA polymerase activity
	0.00051696	GO:0042273 (BP)	ribosomal large subunit biogenesis
	0.00051767	GO:0031410 (CC)	cytoplasmic vesicle
	0.000520196	GO:0032392 (BP)	DNA geometric change
	0.000520196	GO:0097708 (CC)	intracellular vesicle
	0.00052686	GO:0000288 (BP)	nuclear-transcribed mRNA catabolic process, deadenylation-dependent decay
	0.00052686	GO:0006626 (BP)	protein targeting to mitochondrion
	0.00052686	GO:0034708 (CC)	methyltransferase complex
	0.00055009	GO:0008219 (BP)	cell death
	0.00055191	GO:0044297 (CC)	cell body
	0.000552485	GO:0010506 (BP)	regulation of autophagy
	0.000557415	GO:0051306 (BP)	mitotic sister chromatid separation
	0.000557571	GO:0006278 (BP)	RNA-dependent DNA biosynthetic process
	0.000569113	GO:0061512 (BP)	protein localization to cilium
	0.000583544	GO:0060218 (BP)	hematopoietic stem cell differentiation
	0.000583614	GO:0043005 (CC)	neuron projection
	0.000584011	GO:0072175 (BP)	epithelial tube formation
	0.000589702	GO:0001657 (BP)	ureteric bud development
	0.000589795	GO:0071495 (BP)	cellular response to endogenous stimulus
	0.000603488	GO:0072080 (BP)	nephron tubule development
	0.000606208	GO:0008047 (MF)	enzyme activator activity
	0.000609559	GO:0000149 (MF)	SNARE binding
	0.000609559	GO:0048706 (BP)	embryonic skeletal system development
	0.000612944	GO:0030968 (BP)	endoplasmic reticulum unfolded protein response
	0.00061615	GO:0044089 (BP)	positive regulation of cellular component biogenesis
	0.000627332	GO:0000793 (CC)	condensed chromosome
	0.000630174	GO:0043484 (BP)	regulation of RNA splicing
	0.000630724	GO:0007224 (BP)	smoothened signaling pathway
	0.000630724	GO:0042733 (BP)	embryonic digit morphogenesis
	0.000630724	GO:0072009 (BP)	nephron epithelium development
	0.000638786	GO:1902850 (BP)	microtubule cytoskeleton organization involved in mitosis
	0.000650267	GO:1903509 (BP)	liposaccharide metabolic process
	0.000654555	GO:0035770 (CC)	ribonucleoprotein granule
	0.000662797	GO:2000736 (BP)	regulation of stem cell differentiation
	0.000678645	GO:0003724 (MF)	RNA helicase activity
	0.000682735	GO:0034620 (BP)	cellular response to unfolded protein
	0.000716551	GO:0031396 (BP)	regulation of protein ubiquitination
	0.000719623	GO:2001242 (BP)	regulation of intrinsic apoptotic signaling pathway
	0.000721739	GO:2001234 (BP)	negative regulation of apoptotic signaling pathway
	0.000739252	GO:0006664 (BP)	glycolipid metabolic process
	0.000752666	GO:0051348 (BP)	negative regulation of transferase activity
	0.000765564	GO:0097549 (BP)	chromatin organization involved in negative regulation of transcription
	0.000772548	GO:0030433 (BP)	ubiquitin-dependent ERAD pathway
	0.000786663	GO:0007004 (BP)	telomere maintenance via telomerase
	0.000792931	GO:0005938 (CC)	cell cortex
	0.000798706	GO:0071900 (BP)	regulation of protein serine/threonine kinase activity
	0.000802008	GO:0030684 (CC)	preribosome
	0.000809884	GO:0050790 (BP)	regulation of catalytic activity
	0.00082108	GO:0006418 (BP)	tRNA aminoacylation for protein translation
	0.000826926	GO:0030426 (CC)	growth cone
	0.000835516	GO:0010965 (BP)	regulation of mitotic sister chromatid separation
	0.000835516	GO:0017038 (BP)	protein import
	0.000835516	GO:0030120 (CC)	vesicle coat
	0.000835516	GO:0044784 (BP)	metaphase/anaphase transition of cell cycle
	0.000849417	GO:0012501 (BP)	programmed cell death
	0.000850886	GO:0035861 (CC)	site of double-strand break
	0.000859448	GO:0033157 (BP)	regulation of intracellular protein transport
	0.000897421	GO:1901214 (BP)	regulation of neuron death
	0.00090282	GO:0035567 (BP)	non-canonical Wnt signaling pathway
	0.00090282	GO:0051784 (BP)	negative regulation of nuclear division
	0.000915429	GO:0051310 (BP)	metaphase plate congression
	0.000928565	GO:0045739 (BP)	positive regulation of DNA repair
	0.000947067	GO:0045165 (BP)	cell fate commitment
	0.000988385	GO:0090079 (MF)	translation regulator activity, nucleic acid binding
	0.000996915	GO:0034661 (BP)	ncRNA catabolic process
	0.00100637	GO:0034728 (BP)	nucleosome organization
	0.00100715	GO:0043620 (BP)	regulation of DNA-templated transcription in response to stress
	0.00101561	GO:0045787 (BP)	positive regulation of cell cycle
	0.00102156	GO:1990823 (BP)	response to leukemia inhibitory factor
	0.00105271	GO:0046034 (BP)	ATP metabolic process
	0.00106272	GO:0001841 (BP)	neural tube formation
	0.00106272	GO:0040008 (BP)	regulation of growth
	0.00108233	GO:0016925 (BP)	protein sumoylation
	0.0010922	GO:0019210 (MF)	kinase inhibitor activity
	0.00111518	GO:0097525 (CC)	spliceosomal snRNP complex
	0.00111799	GO:0034399 (CC)	nuclear periphery
	0.00116448	GO:0042255 (BP)	ribosome assembly
	0.00116889	GO:1905369 (CC)	endopeptidase complex
	0.00117882	GO:0033045 (BP)	regulation of sister chromatid segregation
	0.00117882	GO:1990830 (BP)	cellular response to leukemia inhibitory factor
	0.00119173	GO:0031267 (MF)	small GTPase binding
	0.00119173	GO:1902099 (BP)	regulation of metaphase/anaphase transition of cell cycle
	0.00121779	GO:1905037 (BP)	autophagosome organization
	0.00122485	GO:1900180 (BP)	regulation of protein localization to nucleus
	0.00123627	GO:0016571 (BP)	histone methylation
	0.00124171	GO:0018209 (BP)	peptidyl-serine modification
	0.00124496	GO:0030097 (BP)	hemopoiesis
	0.00124498	GO:0005770 (CC)	late endosome
	0.00124524	GO:0016358 (BP)	dendrite development
	0.00124524	GO:1902115 (BP)	regulation of organelle assembly
	0.00124854	GO:0043025 (CC)	neuronal cell body
	0.00130341	GO:0048705 (BP)	skeletal system morphogenesis
	0.00134338	GO:0000049 (MF)	tRNA binding
	0.00136233	GO:0061458 (BP)	reproductive system development
	0.00137544	GO:0042326 (BP)	negative regulation of phosphorylation
	0.00138456	GO:0032388 (BP)	positive regulation of intracellular transport
	0.00138994	GO:0098978 (CC)	glutamatergic synapse
	0.00140406	GO:0005773 (CC)	vacuole
	0.00140451	GO:0030177 (BP)	positive regulation of Wnt signaling pathway
	0.0014072	GO:0007041 (BP)	lysosomal transport
	0.00142867	GO:0060993 (BP)	kidney morphogenesis
	0.00143074	GO:0035735 (BP)	intraciliary transport involved in cilium assembly
	0.00145173	GO:0098840 (BP)	protein transport along microtubule
	0.00145173	GO:0099118 (BP)	microtubule-based protein transport
	0.00148169	GO:0007098 (BP)	centrosome cycle
	0.00150262	GO:0032434 (BP)	regulation of proteasomal ubiquitin-dependent protein catabolic process
	0.00150824	GO:0006360 (BP)	transcription by RNA polymerase I
	0.00151763	GO:0004527 (MF)	exonuclease activity
	0.00153317	GO:0007080 (BP)	mitotic metaphase plate congression
	0.00155532	GO:0051783 (BP)	regulation of nuclear division
	0.00156815	GO:0018394 (BP)	peptidyl-lysine acetylation
	0.00158375	GO:2000058 (BP)	regulation of ubiquitin-dependent protein catabolic process
	0.0016151	GO:0043583 (BP)	ear development
	0.0016172	GO:0048489 (BP)	synaptic vesicle transport
	0.0016172	GO:0099023 (CC)	vesicle tethering complex
	0.00163424	GO:0006383 (BP)	transcription by RNA polymerase III
	0.00164773	GO:0010821 (BP)	regulation of mitochondrion organization
	0.00165155	GO:0031970 (CC)	organelle envelope lumen
	0.00166215	GO:0044819 (BP)	mitotic G1/S transition checkpoint
	0.001667	GO:0009952 (BP)	anterior/posterior pattern specification
	0.00168857	GO:0030490 (BP)	maturation of SSU-rRNA
	0.00168857	GO:0044783 (BP)	G1 DNA damage checkpoint
	0.00173052	GO:0047496 (BP)	vesicle transport along microtubule
	0.00175293	GO:0048608 (BP)	reproductive structure development
	0.00175836	GO:0010563 (BP)	negative regulation of phosphorus metabolic process
	0.00176041	GO:0022904 (BP)	respiratory electron transport chain
	0.00179073	GO:0061333 (BP)	renal tubule morphogenesis
	0.00181393	GO:0000045 (BP)	autophagosome assembly
	0.00188627	GO:0045936 (BP)	negative regulation of phosphate metabolic process
	0.0018882	GO:0031497 (BP)	chromatin assembly
	0.00189195	GO:0000291 (BP)	nuclear-transcribed mRNA catabolic process, exonucleolytic
	0.00190068	GO:0090596 (BP)	sensory organ morphogenesis
	0.00191963	GO:0072395 (BP)	signal transduction involved in cell cycle checkpoint
	0.00192485	GO:0043254 (BP)	regulation of protein-containing complex assembly
	0.00192485	GO:0070828 (BP)	heterochromatin organization
	0.00192686	GO:0010257 (BP)	NADH dehydrogenase complex assembly
	0.00192686	GO:0032981 (BP)	mitochondrial respiratory chain complex I assembly
	0.00194164	GO:0051049 (BP)	regulation of transport
	0.00194871	GO:0001933 (BP)	negative regulation of protein phosphorylation
	0.00196995	GO:0031571 (BP)	mitotic G1 DNA damage checkpoint
	0.00201934	GO:0001738 (BP)	morphogenesis of a polarized epithelium
	0.0020315	GO:0009314 (BP)	response to radiation
	0.00203752	GO:0031490 (MF)	chromatin DNA binding
	0.00203901	GO:2001243 (BP)	negative regulation of intrinsic apoptotic signaling pathway
	0.00205389	GO:0012506 (CC)	vesicle membrane
	0.00205773	GO:0006900 (BP)	vesicle budding from membrane
	0.0020801	GO:0004812 (MF)	aminoacyl-tRNA ligase activity
	0.0020801	GO:0016875 (MF)	ligase activity, forming carbon-oxygen bonds
	0.00216214	GO:0010639 (BP)	negative regulation of organelle organization
	0.00216959	GO:0043543 (BP)	protein acylation
	0.00218206	GO:0070936 (BP)	protein K48-linked ubiquitination
	0.00219695	GO:0045860 (BP)	positive regulation of protein kinase activity
	0.00220154	GO:0036464 (CC)	cytoplasmic ribonucleoprotein granule
	0.00220983	GO:0001837 (BP)	epithelial to mesenchymal transition
	0.00222632	GO:0000959 (BP)	mitochondrial RNA metabolic process
	0.00229299	GO:0048524 (BP)	positive regulation of viral process
	0.00231769	GO:0031331 (BP)	positive regulation of cellular catabolic process
	0.00235888	GO:0072088 (BP)	nephron epithelium morphogenesis
	0.00236559	GO:0061418 (BP)	regulation of transcription from RNA polymerase II promoter in response to hypoxia
	0.0024129	GO:0019637 (BP)	organophosphate metabolic process
	0.0024129	GO:0045841 (BP)	negative regulation of mitotic metaphase/anaphase transition
	0.00244328	GO:0031346 (BP)	positive regulation of cell projection organization
	0.00245066	GO:0000922 (CC)	spindle pole
	0.00245066	GO:0042773 (BP)	ATP synthesis coupled electron transport
	0.00246904	GO:0004860 (MF)	protein kinase inhibitor activity
	0.00246904	GO:0060090 (MF)	molecular adaptor activity
	0.00247498	GO:0060560 (BP)	developmental growth involved in morphogenesis
	0.00249032	GO:0090501 (BP)	RNA phosphodiester bond hydrolysis
	0.0025164	GO:0051170 (BP)	import into nucleus
	0.00253233	GO:0007006 (BP)	mitochondrial membrane organization
	0.00253691	GO:0031055 (BP)	chromatin remodeling at centromere
	0.00254545	GO:0043065 (BP)	positive regulation of apoptotic process
	0.00255817	GO:0099003 (BP)	vesicle-mediated transport in synapse
	0.00255819	GO:0009452 (BP)	7-methylguanosine RNA capping
	0.00255819	GO:0036260 (BP)	RNA capping
	0.00257205	GO:0001763 (BP)	morphogenesis of a branching structure
	0.00260469	GO:0048732 (BP)	gland development
	0.00260874	GO:1903050 (BP)	regulation of proteolysis involved in cellular protein catabolic process
	0.00260886	GO:1904029 (BP)	regulation of cyclin-dependent protein kinase activity
	0.00261954	GO:0060606 (BP)	tube closure
	0.00267092	GO:0061136 (BP)	regulation of proteasomal protein catabolic process
	0.00271133	GO:0098727 (BP)	maintenance of cell number
	0.00271946	GO:0030219 (BP)	megakaryocyte differentiation
	0.00271946	GO:0036064 (CC)	ciliary basal body
	0.00272304	GO:0070201 (BP)	regulation of establishment of protein localization
	0.00274772	GO:0043928 (BP)	exonucleolytic catabolism of deadenylated mRNA
	0.00275061	GO:0042775 (BP)	mitochondrial ATP synthesis coupled electron transport
	0.00279862	GO:0005905 (CC)	clathrin-coated pit
	0.00279878	GO:0002062 (BP)	chondrocyte differentiation
	0.00280157	GO:0048869 (BP)	cellular developmental process
	0.00284111	GO:0070469 (CC)	respirasome
	0.00288254	GO:0032535 (BP)	regulation of cellular component size
	0.00290372	GO:0003678 (MF)	DNA helicase activity
	0.0029427	GO:0031577 (BP)	spindle checkpoint
	0.00298012	GO:0005758 (CC)	mitochondrial intermembrane space
	0.00301593	GO:0042073 (BP)	intraciliary transport
	0.00303012	GO:0031902 (CC)	late endosome membrane
	0.00303012	GO:0043044 (BP)	ATP-dependent chromatin remodeling
	0.00305578	GO:0001843 (BP)	neural tube closure
	0.00310168	GO:0004540 (MF)	ribonuclease activity
	0.00310168	GO:0009100 (BP)	glycoprotein metabolic process
	0.00315979	GO:0030119 (CC)	AP-type membrane coat adaptor complex
	0.00318228	GO:0006275 (BP)	regulation of DNA replication
	0.00320503	GO:1903008 (BP)	organelle disassembly
	0.00320744	GO:0021543 (BP)	pallium development
	0.00321757	GO:0042470 (CC)	melanosome
	0.00321757	GO:0048770 (CC)	pigment granule
	0.00321931	GO:0071453 (BP)	cellular response to oxygen levels
	0.00323638	GO:0072078 (BP)	nephron tubule morphogenesis
	0.00323779	GO:0035257 (MF)	nuclear hormone receptor binding
	0.00323779	GO:0048167 (BP)	regulation of synaptic plasticity
	0.00333453	GO:0007422 (BP)	peripheral nervous system development
	0.00333453	GO:0030672 (CC)	synaptic vesicle membrane
	0.00333453	GO:0051402 (BP)	neuron apoptotic process
	0.00333453	GO:0099501 (CC)	exocytic vesicle membrane
	0.00333453	GO:1990089 (BP)	response to nerve growth factor
	0.00335854	GO:0010033 (BP)	response to organic substance
	0.00336142	GO:0055086 (BP)	nucleobase-containing small molecule metabolic process
	0.00338482	GO:0140029 (BP)	exocytic process
	0.00339007	GO:0005657 (CC)	replication fork
	0.00340052	GO:0030659 (CC)	cytoplasmic vesicle membrane
	0.0034238	GO:0007094 (BP)	mitotic spindle assembly checkpoint
	0.0034238	GO:0071173 (BP)	spindle assembly checkpoint
	0.0034238	GO:0071174 (BP)	mitotic spindle checkpoint
	0.00342667	GO:0006473 (BP)	protein acetylation
	0.00342708	GO:0050000 (BP)	chromosome localization
	0.00347082	GO:0007032 (BP)	endosome organization
	0.00347576	GO:0051225 (BP)	spindle assembly
	0.00349798	GO:0072401 (BP)	signal transduction involved in DNA integrity checkpoint
	0.00349798	GO:0072422 (BP)	signal transduction involved in DNA damage checkpoint
	0.00354539	GO:0006370 (BP)	7-methylguanosine mRNA capping
	0.00357213	GO:0003714 (MF)	transcription corepressor activity
	0.00357213	GO:0016311 (BP)	dephosphorylation
	0.00357213	GO:0061659 (MF)	ubiquitin-like protein ligase activity
	0.00362216	GO:0019827 (BP)	stem cell population maintenance
	0.00364628	GO:0000245 (BP)	spliceosomal complex assembly
	0.00366484	GO:0008170 (MF)	N-methyltransferase activity
	0.00367351	GO:0014020 (BP)	primary neural tube formation
	0.00367479	GO:0000502 (CC)	proteasome complex
	0.00367479	GO:0021510 (BP)	spinal cord development
	0.00370435	GO:0006119 (BP)	oxidative phosphorylation
	0.00376105	GO:0019894 (MF)	kinesin binding
	0.00376412	GO:0008287 (CC)	protein serine/threonine phosphatase complex
	0.00376412	GO:1903293 (CC)	phosphatase complex
	0.00378538	GO:0018022 (BP)	peptidyl-lysine methylation
	0.00378888	GO:0048024 (BP)	regulation of mRNA splicing, via spliceosome
	0.00378888	GO:0048754 (BP)	branching morphogenesis of an epithelial tube
	0.00382739	GO:0006606 (BP)	protein import into nucleus
	0.00387061	GO:0031929 (BP)	TOR signaling
	0.00404991	GO:0006334 (BP)	nucleosome assembly
	0.00408085	GO:0072431 (BP)	signal transduction involved in mitotic G1 DNA damage checkpoint
	0.00408085	GO:1902400 (BP)	intracellular signal transduction involved in G1 DNA damage checkpoint
	0.00409654	GO:0003955 (MF)	NAD(P)H dehydrogenase (quinone) activity
	0.00411827	GO:0035295 (BP)	tube development
	0.0041321	GO:0000079 (BP)	regulation of cyclin-dependent protein serine/threonine kinase activity
	0.0041321	GO:0072006 (BP)	nephron development
	0.0041321	GO:2001021 (BP)	negative regulation of response to DNA damage stimulus
	0.00414448	GO:0034248 (BP)	regulation of cellular amide metabolic process
	0.00432983	GO:0001736 (BP)	establishment of planar polarity
	0.00432983	GO:0007164 (BP)	establishment of tissue polarity
	0.00434208	GO:0120114 (CC)	Sm-like protein family complex
	0.00436529	GO:0051303 (BP)	establishment of chromosome localization
	0.00450687	GO:0007015 (BP)	actin filament organization
	0.00455665	GO:0090503 (BP)	RNA phosphodiester bond hydrolysis, exonucleolytic
	0.00459694	GO:0006298 (BP)	mismatch repair
	0.00459768	GO:0007166 (BP)	cell surface receptor signaling pathway
	0.00461014	GO:0009892 (BP)	negative regulation of metabolic process
	0.00463089	GO:1990090 (BP)	cellular response to nerve growth factor stimulus
	0.00466438	GO:0001656 (BP)	metanephros development
	0.00470612	GO:0060548 (BP)	negative regulation of cell death
	0.00472077	GO:0006977 (BP)	DNA damage response, signal transduction by p53 class mediator resulting in cell cycle arrest
	0.00478463	GO:0042149 (BP)	cellular response to glucose starvation
	0.00481045	GO:0034080 (BP)	CENP-A containing nucleosome assembly
	0.00481045	GO:0061641 (BP)	CENP-A containing chromatin organization
	0.00481594	GO:0022603 (BP)	regulation of anatomical structure morphogenesis
	0.00482334	GO:0044815 (CC)	DNA packaging complex
	0.0048728	GO:0030658 (CC)	transport vesicle membrane
	0.0048728	GO:0034250 (BP)	positive regulation of cellular amide metabolic process
	0.00487319	GO:0048278 (BP)	vesicle docking
	0.00487731	GO:0001709 (BP)	cell fate determination
	0.00487731	GO:0007269 (BP)	neurotransmitter secretion
	0.00487731	GO:0099643 (BP)	signal release from synapse
	0.00491597	GO:0005730 (CC)	nucleolus
	0.00491604	GO:1905818 (BP)	regulation of chromosome separation
	0.00496067	GO:0051223 (BP)	regulation of protein transport
	0.0049943	GO:0016573 (BP)	histone acetylation
	0.00501681	GO:0010833 (BP)	telomere maintenance via telomere lengthening
	0.00501681	GO:0038202 (BP)	TORC1 signaling
	0.00505872	GO:1902036 (BP)	regulation of hematopoietic stem cell differentiation
	0.00506077	GO:0042393 (MF)	histone binding
	0.00517316	GO:0034968 (BP)	histone lysine methylation
	0.00519103	GO:0044070 (BP)	regulation of anion transport
	0.00524695	GO:0018393 (BP)	internal peptidyl-lysine acetylation
	0.00524695	GO:0070491 (MF)	repressing transcription factor binding
	0.00527655	GO:0070887 (BP)	cellular response to chemical stimulus
	0.00528206	GO:0090087 (BP)	regulation of peptide transport
	0.0053299	GO:0016079 (BP)	synaptic vesicle exocytosis
	0.00536657	GO:1990204 (CC)	oxidoreductase complex
	0.00540474	GO:0005746 (CC)	mitochondrial respirasome
	0.00540474	GO:0009303 (BP)	rRNA transcription
	0.00542577	GO:0042162 (MF)	telomeric DNA binding
	0.00544568	GO:0008088 (BP)	axo-dendritic transport
	0.00544734	GO:0060071 (BP)	Wnt signaling pathway, planar cell polarity pathway
	0.00547642	GO:0000932 (CC)	P-body
	0.00547642	GO:0035050 (BP)	embryonic heart tube development
	0.00547642	GO:0070603 (CC)	SWI/SNF superfamily-type complex
	0.00547964	GO:0110053 (BP)	regulation of actin filament organization
	0.00549151	GO:0097014 (CC)	ciliary plasm
	0.00549409	GO:0043066 (BP)	negative regulation of apoptotic process
	0.0055207	GO:0061138 (BP)	morphogenesis of a branching epithelium
	0.00572393	GO:0006892 (BP)	post-Golgi vesicle-mediated transport
	0.00574618	GO:0005769 (CC)	early endosome
	0.00575886	GO:0007265 (BP)	Ras protein signal transduction
	0.00578606	GO:0036294 (BP)	cellular response to decreased oxygen levels
	0.00588568	GO:1901215 (BP)	negative regulation of neuron death
	0.00592237	GO:1902905 (BP)	positive regulation of supramolecular fiber organization
	0.00596315	GO:0007052 (BP)	mitotic spindle organization
	0.0060152	GO:0016363 (CC)	nuclear matrix
	0.00604713	GO:0031507 (BP)	heterochromatin assembly
	0.00609344	GO:0046332 (MF)	SMAD binding
	0.00609509	GO:0062197 (BP)	cellular response to chemical stress
	0.00613185	GO:0001824 (BP)	blastocyst development
	0.0061546	GO:0007612 (BP)	learning
	0.00619193	GO:0072413 (BP)	signal transduction involved in mitotic cell cycle checkpoint
	0.00622749	GO:0033047 (BP)	regulation of mitotic sister chromatid segregation
	0.00625142	GO:0008630 (BP)	intrinsic apoptotic signaling pathway in response to DNA damage
	0.00632032	GO:0050769 (BP)	positive regulation of neurogenesis
	0.00636888	GO:0009247 (BP)	glycolipid biosynthetic process
	0.0063742	GO:0016605 (CC)	PML body
	0.00641991	GO:1902532 (BP)	negative regulation of intracellular signal transduction
	0.0064947	GO:0000307 (CC)	cyclin-dependent protein kinase holoenzyme complex
	0.00655736	GO:0030118 (CC)	clathrin coat
	0.00657013	GO:1903573 (BP)	negative regulation of response to endoplasmic reticulum stress
	0.0065933	GO:0006363 (BP)	termination of RNA polymerase I transcription
	0.00671876	GO:0008270 (MF)	zinc ion binding
	0.00672693	GO:0071011 (CC)	precatalytic spliceosome
	0.00677607	GO:0005484 (MF)	SNAP receptor activity
	0.00677637	GO:0005930 (CC)	axoneme
	0.00681193	GO:0003954 (MF)	NADH dehydrogenase activity
	0.00681193	GO:0008137 (MF)	NADH dehydrogenase (ubiquinone) activity
	0.00681193	GO:0050136 (MF)	NADH dehydrogenase (quinone) activity
	0.00682298	GO:0071806 (BP)	protein transmembrane transport
	0.00686148	GO:0031072 (MF)	heat shock protein binding
	0.00686293	GO:0071310 (BP)	cellular response to organic substance
	0.0069473	GO:0005814 (CC)	centriole
	0.00697558	GO:0032970 (BP)	regulation of actin filament-based process
	0.00717816	GO:0048839 (BP)	inner ear development
	0.00717912	GO:1990778 (BP)	protein localization to cell periphery
	0.00724868	GO:2000573 (BP)	positive regulation of DNA biosynthetic process
	0.00749406	GO:0009411 (BP)	response to UV
	0.00755829	GO:0099504 (BP)	synaptic vesicle cycle
	0.00765173	GO:0036297 (BP)	interstrand cross-link repair
	0.00768542	GO:0048704 (BP)	embryonic skeletal system morphogenesis
	0.00774987	GO:0004518 (MF)	nuclease activity
	0.00781356	GO:1905508 (BP)	protein localization to microtubule organizing center
	0.00783635	GO:0016241 (BP)	regulation of macroautophagy
	0.00784214	GO:0072028 (BP)	nephron morphogenesis
	0.00784891	GO:0001578 (BP)	microtubule bundle formation
	0.00784891	GO:1902275 (BP)	regulation of chromatin organization
	0.00790923	GO:0000152 (CC)	nuclear ubiquitin ligase complex
	0.00790923	GO:0043523 (BP)	regulation of neuron apoptotic process
	0.00797628	GO:0009259 (BP)	ribonucleotide metabolic process
	0.00807745	GO:0043069 (BP)	negative regulation of programmed cell death
	0.00807745	GO:0048589 (BP)	developmental growth
	0.00810083	GO:0043467 (BP)	regulation of generation of precursor metabolites and energy
	0.00815639	GO:0071479 (BP)	cellular response to ionizing radiation
	0.00815639	GO:0090175 (BP)	regulation of establishment of planar polarity
	0.00823701	GO:0042471 (BP)	ear morphogenesis
	0.00824054	GO:1902903 (BP)	regulation of supramolecular fiber organization
	0.00834156	GO:0030027 (CC)	lamellipodium
	0.0084416	GO:0062125 (BP)	regulation of mitochondrial gene expression
	0.00858911	GO:0006362 (BP)	transcription elongation from RNA polymerase I promoter
	0.00865778	GO:2000779 (BP)	regulation of double-strand break repair
	0.00869053	GO:0044309 (CC)	neuron spine
	0.00869997	GO:0010942 (BP)	positive regulation of cell death
	0.00873467	GO:0000154 (BP)	rRNA modification
	0.00873467	GO:0006475 (BP)	internal protein amino acid acetylation
	0.00873467	GO:0016796 (MF)	exonuclease activity, active with either ribo- or deoxyribonucleic acids and producing 5'-phosphomonoesters
	0.00873467	GO:1900182 (BP)	positive regulation of protein localization to nucleus
	0.00875377	GO:0001103 (MF)	RNA polymerase II repressing transcription factor binding
	0.00886635	GO:0048511 (BP)	rhythmic process
	0.00887699	GO:0006323 (BP)	DNA packaging
	0.00901573	GO:2000026 (BP)	regulation of multicellular organismal development
	0.00910314	GO:0061630 (MF)	ubiquitin protein ligase activity
	0.00917248	GO:0071005 (CC)	U2-type precatalytic spliceosome
	0.00919622	GO:0009649 (BP)	entrainment of circadian clock
	0.00934416	GO:0032886 (BP)	regulation of microtubule-based process
	0.00937428	GO:0016922 (MF)	nuclear receptor binding
	0.00942401	GO:0019058 (BP)	viral life cycle
	0.00949174	GO:0090263 (BP)	positive regulation of canonical Wnt signaling pathway
	0.00955241	GO:0051304 (BP)	chromosome separation
	0.00955772	GO:0023056 (BP)	positive regulation of signaling
	0.00957309	GO:0001764 (BP)	neuron migration
	0.00958652	GO:0006903 (BP)	vesicle targeting
	0.00959065	GO:0051495 (BP)	positive regulation of cytoskeleton organization
	0.00967982	GO:0090316 (BP)	positive regulation of intracellular protein transport
	0.00975717	GO:0031589 (BP)	cell-substrate adhesion
	0.00980365	GO:0009648 (BP)	photoperiodism
	0.00980365	GO:0019985 (BP)	translesion synthesis
	0.00980365	GO:0043197 (CC)	dendritic spine
	0.00981502	GO:0051539 (MF)	4 iron, 4 sulfur cluster binding
	0.00985775	GO:0045815 (BP)	positive regulation of gene expression, epigenetic
	0.00995388	GO:0032956 (BP)	regulation of actin cytoskeleton organization
	0.00995454	GO:0006301 (BP)	postreplication repair
	0.00996244	GO:0001708 (BP)	cell fate specification
	0.00996486	GO:0072332 (BP)	intrinsic apoptotic signaling pathway by p53 class mediator
	0.00998556	GO:1905515 (BP)	non-motile cilium assembly
	0.00999065	GO:0006513 (BP)	protein monoubiquitination
	0.0100053	GO:0031227 (CC)	intrinsic component of endoplasmic reticulum membrane
	0.0100116	GO:0032006 (BP)	regulation of TOR signaling
	0.01005	GO:1902402 (BP)	signal transduction involved in mitotic DNA damage checkpoint
	0.01005	GO:1902403 (BP)	signal transduction involved in mitotic DNA integrity checkpoint
	0.0100853	GO:0051438 (BP)	regulation of ubiquitin-protein transferase activity
	0.0101139	GO:0051972 (BP)	regulation of telomerase activity
	0.0101473	GO:0019905 (MF)	syntaxin binding
	0.0101473	GO:0033673 (BP)	negative regulation of kinase activity
	0.0101806	GO:0005747 (CC)	mitochondrial respiratory chain complex I
	0.0101806	GO:0008589 (BP)	regulation of smoothened signaling pathway
	0.0101806	GO:0030964 (CC)	NADH dehydrogenase complex
	0.0101806	GO:0045271 (CC)	respiratory chain complex I
	0.0102883	GO:0030036 (BP)	actin cytoskeleton organization
	0.0102883	GO:0046540 (CC)	U4/U6 x U5 tri-snRNP complex
	0.0102883	GO:0097526 (CC)	spliceosomal tri-snRNP complex
	0.0102975	GO:0033046 (BP)	negative regulation of sister chromatid segregation
	0.0102975	GO:0033048 (BP)	negative regulation of mitotic sister chromatid segregation
	0.0102975	GO:2000816 (BP)	negative regulation of mitotic sister chromatid separation
	0.010301	GO:0042803 (MF)	protein homodimerization activity
	0.0103075	GO:0030154 (BP)	cell differentiation
	0.010319	GO:0021515 (BP)	cell differentiation in spinal cord
	0.0103322	GO:0008408 (MF)	3'-5' exonuclease activity
	0.0103428	GO:0019903 (MF)	protein phosphatase binding
	0.0103637	GO:0006361 (BP)	transcription initiation from RNA polymerase I promoter
	0.0103821	GO:0017053 (CC)	transcription repressor complex
	0.0103938	GO:0016853 (MF)	isomerase activity
	0.0103938	GO:0140142 (MF)	nucleocytoplasmic carrier activity
	0.010438	GO:0032588 (CC)	trans-Golgi network membrane
	0.0104987	GO:0008276 (MF)	protein methyltransferase activity
	0.0104987	GO:0061008 (BP)	hepaticobiliary system development
	0.0105368	GO:0030176 (CC)	integral component of endoplasmic reticulum membrane
	0.0105368	GO:0071539 (BP)	protein localization to centrosome
	0.0106394	GO:1901976 (BP)	regulation of cell cycle checkpoint
	0.0107308	GO:0048813 (BP)	dendrite morphogenesis
	0.0107364	GO:0000314 (CC)	organellar small ribosomal subunit
	0.0107364	GO:0005763 (CC)	mitochondrial small ribosomal subunit
	0.0108696	GO:0023061 (BP)	signal release
	0.0109052	GO:0042327 (BP)	positive regulation of phosphorylation
	0.0110886	GO:0050821 (BP)	protein stabilization
	0.0111093	GO:0005793 (CC)	endoplasmic reticulum-Golgi intermediate compartment
	0.0111938	GO:0009267 (BP)	cellular response to starvation
	0.0113714	GO:0072171 (BP)	mesonephric tubule morphogenesis
	0.0114376	GO:0042147 (BP)	retrograde transport, endosome to Golgi
	0.0114913	GO:0016538 (MF)	cyclin-dependent protein serine/threonine kinase regulator activity
	0.0115415	GO:0000082 (BP)	G1/S transition of mitotic cell cycle
	0.0116083	GO:0042826 (MF)	histone deacetylase binding
	0.0116083	GO:0071007 (CC)	U2-type catalytic step 2 spliceosome
	0.0116083	GO:0098803 (CC)	respiratory chain complex
	0.0116802	GO:0097191 (BP)	extrinsic apoptotic signaling pathway
	0.0117302	GO:0032210 (BP)	regulation of telomere maintenance via telomerase
	0.0117461	GO:0004532 (MF)	exoribonuclease activity
	0.0117579	GO:0006950 (BP)	response to stress
	0.0118851	GO:1902100 (BP)	negative regulation of metaphase/anaphase transition of cell cycle
	0.0119436	GO:0031491 (MF)	nucleosome binding
	0.0119842	GO:0014033 (BP)	neural crest cell differentiation
	0.0120167	GO:0006335 (BP)	DNA replication-dependent nucleosome assembly
	0.0120167	GO:0034723 (BP)	DNA replication-dependent nucleosome organization
	0.0120167	GO:0070888 (MF)	E-box binding
	0.0120167	GO:0097064 (BP)	ncRNA export from nucleus
	0.0120167	GO:1903322 (BP)	positive regulation of protein modification by small protein conjugation or removal
	0.0120237	GO:0043068 (BP)	positive regulation of programmed cell death
	0.012115	GO:0006520 (BP)	cellular amino acid metabolic process
	0.012115	GO:0030148 (BP)	sphingolipid biosynthetic process
	0.0121608	GO:0007007 (BP)	inner mitochondrial membrane organization
	0.0123022	GO:0031167 (BP)	rRNA methylation
	0.0123964	GO:0008135 (MF)	translation factor activity, RNA binding
	0.0123964	GO:0009101 (BP)	glycoprotein biosynthetic process
	0.0123964	GO:0032436 (BP)	positive regulation of proteasomal ubiquitin-dependent protein catabolic process
	0.0125941	GO:0071456 (BP)	cellular response to hypoxia
	0.012647	GO:0003279 (BP)	cardiac septum development
	0.0126612	GO:0019693 (BP)	ribose phosphate metabolic process
	0.0127057	GO:0010605 (BP)	negative regulation of macromolecule metabolic process
	0.0128157	GO:0001889 (BP)	liver development
	0.0128503	GO:0072659 (BP)	protein localization to plasma membrane
	0.0128712	GO:0006487 (BP)	protein N-linked glycosylation
	0.0128712	GO:0008023 (CC)	transcription elongation factor complex
	0.0130112	GO:0009150 (BP)	purine ribonucleotide metabolic process
	0.0130112	GO:0060675 (BP)	ureteric bud morphogenesis
	0.0130506	GO:0030099 (BP)	myeloid cell differentiation
	0.0132403	GO:0000323 (CC)	lytic vacuole
	0.0132403	GO:0005764 (CC)	lysosome
	0.0133239	GO:0032784 (BP)	regulation of DNA-templated transcription, elongation
	0.0133239	GO:0034605 (BP)	cellular response to heat
	0.0133823	GO:0035091 (MF)	phosphatidylinositol binding
	0.0133823	GO:0043524 (BP)	negative regulation of neuron apoptotic process
	0.0134599	GO:0051536 (MF)	iron-sulfur cluster binding
	0.0134599	GO:0051540 (MF)	metal cluster binding
	0.0136436	GO:0034724 (BP)	DNA replication-independent nucleosome organization
	0.0136602	GO:0097479 (BP)	synaptic vesicle localization
	0.0137216	GO:1905269 (BP)	positive regulation of chromatin organization
	0.0140152	GO:0060411 (BP)	cardiac septum morphogenesis
	0.0143074	GO:0035850 (BP)	epithelial cell differentiation involved in kidney development
	0.0143462	GO:0018215 (BP)	protein phosphopantetheinylation
	0.0143462	GO:0031056 (BP)	regulation of histone modification
	0.0144741	GO:2000278 (BP)	regulation of DNA biosynthetic process
	0.0145027	GO:0051031 (BP)	tRNA transport
	0.0146298	GO:0001505 (BP)	regulation of neurotransmitter levels
	0.0146688	GO:0061351 (BP)	neural precursor cell proliferation
	0.0146688	GO:0097502 (BP)	mannosylation
	0.0146827	GO:0044786 (BP)	cell cycle DNA replication
	0.0146847	GO:0009141 (BP)	nucleoside triphosphate metabolic process
	0.0146931	GO:0046822 (BP)	regulation of nucleocytoplasmic transport
	0.0147046	GO:0006665 (BP)	sphingolipid metabolic process
	0.0148058	GO:1990391 (CC)	DNA repair complex
	0.0152506	GO:0061640 (BP)	cytoskeleton-dependent cytokinesis
	0.0153405	GO:0042594 (BP)	response to starvation
	0.0154517	GO:0032204 (BP)	regulation of telomere maintenance
	0.0157005	GO:0016896 (MF)	exoribonuclease activity, producing 5'-phosphomonoesters
	0.0157047	GO:0008333 (BP)	endosome to lysosome transport
	0.0157634	GO:0006336 (BP)	DNA replication-independent nucleosome assembly
	0.0157949	GO:0008637 (BP)	apoptotic mitochondrial changes
	0.01583	GO:0000786 (CC)	nucleosome
	0.0158557	GO:0001836 (BP)	release of cytochrome c from mitochondria
	0.0159582	GO:0010647 (BP)	positive regulation of cell communication
	0.0159582	GO:0051298 (BP)	centrosome duplication
	0.0159865	GO:0051101 (BP)	regulation of DNA binding
	0.0160982	GO:0036002 (MF)	pre-mRNA binding
	0.016272	GO:0061005 (BP)	cell differentiation involved in kidney development
	0.0163064	GO:0003143 (BP)	embryonic heart tube morphogenesis
	0.0164038	GO:0022627 (CC)	cytosolic small ribosomal subunit
	0.0165557	GO:0034243 (BP)	regulation of transcription elongation from RNA polymerase II promoter
	0.0166147	GO:0019068 (BP)	virion assembly
	0.0166369	GO:0047485 (MF)	protein N-terminus binding
	0.0167382	GO:0005929 (CC)	cilium
	0.0167382	GO:0008154 (BP)	actin polymerization or depolymerization
	0.0167382	GO:0071156 (BP)	regulation of cell cycle arrest
	0.0168285	GO:1990138 (BP)	neuron projection extension
	0.0170257	GO:0030135 (CC)	coated vesicle
	0.017283	GO:0031641 (BP)	regulation of myelination
	0.0174772	GO:0045665 (BP)	negative regulation of neuron differentiation
	0.0175415	GO:0022625 (CC)	cytosolic large ribosomal subunit
	0.0176336	GO:0043200 (BP)	response to amino acid
	0.0180213	GO:0007163 (BP)	establishment or maintenance of cell polarity
	0.0181301	GO:0005085 (MF)	guanyl-nucleotide exchange factor activity
	0.0181789	GO:0016891 (MF)	endoribonuclease activity, producing 5'-phosphomonoesters
	0.0181789	GO:0031050 (BP)	dsRNA processing
	0.0181789	GO:0070918 (BP)	production of small RNA involved in gene silencing by RNA
	0.0183722	GO:0090066 (BP)	regulation of anatomical structure size
	0.0184801	GO:0045727 (BP)	positive regulation of translation
	0.0185429	GO:0030137 (CC)	COPI-coated vesicle
	0.0186098	GO:1903432 (BP)	regulation of TORC1 signaling
	0.0186336	GO:0006979 (BP)	response to oxidative stress
	0.0186676	GO:0098573 (CC)	intrinsic component of mitochondrial membrane
	0.0187035	GO:0061053 (BP)	somite development
	0.0187284	GO:0005795 (CC)	Golgi stack
	0.0188727	GO:0090068 (BP)	positive regulation of cell cycle process
	0.0190145	GO:0097542 (CC)	ciliary tip
	0.0190315	GO:1902750 (BP)	negative regulation of cell cycle G2/M phase transition
	0.0190962	GO:0007219 (BP)	Notch signaling pathway
	0.0191188	GO:0097435 (BP)	supramolecular fiber organization
	0.0194724	GO:0021987 (BP)	cerebral cortex development
	0.0194724	GO:0051094 (BP)	positive regulation of developmental process
	0.0194907	GO:0009060 (BP)	aerobic respiration
	0.0196088	GO:0000118 (CC)	histone deacetylase complex
	0.0196507	GO:0045666 (BP)	positive regulation of neuron differentiation
	0.0198489	GO:0018995 (CC)	host cellular component
	0.0198489	GO:0043657 (CC)	host cell
	0.0208284	GO:0033627 (BP)	cell adhesion mediated by integrin
	0.0208284	GO:0042769 (BP)	DNA damage response, detection of DNA damage
	0.0209532	GO:0032273 (BP)	positive regulation of protein polymerization
	0.0209609	GO:0006836 (BP)	neurotransmitter transport
	0.0209919	GO:0072686 (CC)	mitotic spindle
	0.0210048	GO:0032592 (CC)	integral component of mitochondrial membrane
	0.0212945	GO:0006505 (BP)	GPI anchor metabolic process
	0.0213477	GO:0021700 (BP)	developmental maturation
	0.0214097	GO:0006120 (BP)	mitochondrial electron transport, NADH to ubiquinone
	0.0215515	GO:0000792 (CC)	heterochromatin
	0.0219254	GO:0005048 (MF)	signal sequence binding
	0.0219667	GO:0006753 (BP)	nucleoside phosphate metabolic process
	0.0223268	GO:0006661 (BP)	phosphatidylinositol biosynthetic process
	0.0228241	GO:0070129 (BP)	regulation of mitochondrial translation
	0.0228967	GO:0033683 (BP)	nucleotide-excision repair, DNA incision
	0.0235214	GO:0000178 (CC)	exosome (RNase complex)
	0.0236678	GO:0016627 (MF)	oxidoreductase activity, acting on the CH-CH group of donors
	0.0240428	GO:0090199 (BP)	regulation of release of cytochrome c from mitochondria
	0.0240672	GO:0043153 (BP)	entrainment of circadian clock by photoperiod
	0.0240672	GO:0061912 (BP)	selective autophagy
	0.024256	GO:0001221 (MF)	transcription coregulator binding
	0.0242585	GO:0030990 (CC)	intraciliary transport particle
	0.0243138	GO:0060041 (BP)	retina development in camera-type eye
	0.0243482	GO:0010458 (BP)	exit from mitosis
	0.0243589	GO:0021954 (BP)	central nervous system neuron development
	0.0243589	GO:0080134 (BP)	regulation of response to stress
	0.0243589	GO:0098930 (BP)	axonal transport
	0.0248214	GO:0090407 (BP)	organophosphate biosynthetic process
	0.0248464	GO:0006858 (BP)	extracellular transport
	0.0249252	GO:0006369 (BP)	termination of RNA polymerase II transcription
	0.0249422	GO:0006409 (BP)	tRNA export from nucleus
	0.0249422	GO:0071431 (BP)	tRNA-containing ribonucleoprotein complex export from nucleus
	0.0251424	GO:0000469 (BP)	cleavage involved in rRNA processing
	0.0251862	GO:0050434 (BP)	positive regulation of viral transcription
	0.0254403	GO:0006506 (BP)	GPI anchor biosynthetic process
	0.0254403	GO:0043015 (MF)	gamma-tubulin binding
	0.0254403	GO:0043486 (BP)	histone exchange
	0.0254553	GO:0005776 (CC)	autophagosome
	0.0255095	GO:0000175 (MF)	3'-5'-exoribonuclease activity
	0.0255198	GO:0008535 (BP)	respiratory chain complex IV assembly
	0.0255198	GO:0032271 (BP)	regulation of protein polymerization
	0.0255198	GO:0051258 (BP)	protein polymerization
	0.0255563	GO:0005871 (CC)	kinesin complex
	0.0255611	GO:0032940 (BP)	secretion by cell
	0.0256297	GO:0090502 (BP)	RNA phosphodiester bond hydrolysis, endonucleolytic
	0.0256736	GO:0007507 (BP)	heart development
	0.0259617	GO:0009117 (BP)	nucleotide metabolic process
	0.0261704	GO:0006417 (BP)	regulation of translation
	0.0261704	GO:0017004 (BP)	cytochrome complex assembly
	0.0263136	GO:0001101 (BP)	response to acid chemical
	0.0264007	GO:0000460 (BP)	maturation of 5.8S rRNA
	0.0269329	GO:0006470 (BP)	protein dephosphorylation
	0.0269945	GO:0071889 (MF)	14-3-3 protein binding
	0.0270623	GO:1902229 (BP)	regulation of intrinsic apoptotic signaling pathway in response to DNA damage
	0.0272776	GO:0044390 (MF)	ubiquitin-like protein conjugating enzyme binding
	0.0275291	GO:0009791 (BP)	post-embryonic development
	0.027728	GO:0014031 (BP)	mesenchymal cell development
	0.027728	GO:0071459 (BP)	protein localization to chromosome, centromeric region
	0.027728	GO:1904115 (CC)	axon cytoplasm
	0.027951	GO:2000756 (BP)	regulation of peptidyl-lysine acetylation
	0.0281271	GO:0032153 (CC)	cell division site
	0.0281271	GO:0098876 (BP)	vesicle-mediated transport to the plasma membrane
	0.0282799	GO:0006517 (BP)	protein deglycosylation
	0.028443	GO:0009132 (BP)	nucleoside diphosphate metabolic process
	0.0287374	GO:0006376 (BP)	mRNA splice site selection
	0.0288352	GO:0009225 (BP)	nucleotide-sugar metabolic process
	0.0289719	GO:0045652 (BP)	regulation of megakaryocyte differentiation
	0.0292352	GO:0033260 (BP)	nuclear DNA replication
	0.0294987	GO:0001501 (BP)	skeletal system development
	0.0295936	GO:0007626 (BP)	locomotory behavior
	0.0296688	GO:0045292 (BP)	mRNA cis splicing, via spliceosome
	0.0300121	GO:0046782 (BP)	regulation of viral transcription
	0.0300986	GO:0001658 (BP)	branching involved in ureteric bud morphogenesis
	0.0301592	GO:1904837 (BP)	beta-catenin-TCF complex assembly
	0.030295	GO:0065002 (BP)	intracellular protein transmembrane transport
	0.0304312	GO:0010001 (BP)	glial cell differentiation
	0.0305948	GO:0043279 (BP)	response to alkaloid
	0.0310613	GO:0032868 (BP)	response to insulin
	0.0311456	GO:0002478 (BP)	antigen processing and presentation of exogenous peptide antigen
	0.0316426	GO:0006296 (BP)	nucleotide-excision repair, DNA incision, 5'-to lesion
	0.0316426	GO:0051985 (BP)	negative regulation of chromosome segregation
	0.0316426	GO:1905819 (BP)	negative regulation of chromosome separation
	0.0316851	GO:0009262 (BP)	deoxyribonucleotide metabolic process
	0.0317428	GO:0045931 (BP)	positive regulation of mitotic cell cycle
	0.0317823	GO:0006497 (BP)	protein lipidation
	0.0319602	GO:0060541 (BP)	respiratory system development
	0.031976	GO:0000462 (BP)	maturation of SSU-rRNA from tricistronic rRNA transcript (SSU-rRNA, 5.8S rRNA, LSU-rRNA)
	0.0321358	GO:1901983 (BP)	regulation of protein acetylation
	0.0322543	GO:0000466 (BP)	maturation of 5.8S rRNA from tricistronic rRNA transcript (SSU-rRNA, 5.8S rRNA, LSU-rRNA)
	0.0323251	GO:1904356 (BP)	regulation of telomere maintenance via telomere lengthening
	0.0323719	GO:0075733 (BP)	intracellular transport of virus
	0.0325563	GO:0070507 (BP)	regulation of microtubule cytoskeleton organization
	0.0325917	GO:1903214 (BP)	regulation of protein targeting to mitochondrion
	0.0326161	GO:0101002 (CC)	ficolin-1-rich granule
	0.0327375	GO:0048675 (BP)	axon extension
	0.0330545	GO:2001251 (BP)	negative regulation of chromosome organization
	0.0331068	GO:0051962 (BP)	positive regulation of nervous system development
	0.033119	GO:0120111 (CC)	neuron projection cytoplasm
	0.033222	GO:0046794 (BP)	transport of virus
	0.0337653	GO:0070059 (BP)	intrinsic apoptotic signaling pathway in response to endoplasmic reticulum stress
	0.0337703	GO:0032806 (CC)	carboxy-terminal domain protein kinase complex
	0.0337703	GO:0043966 (BP)	histone H3 acetylation
	0.0338282	GO:0050890 (BP)	cognition
	0.033978	GO:0045778 (BP)	positive regulation of ossification
	0.0347508	GO:0061014 (BP)	positive regulation of mRNA catabolic process
	0.034986	GO:0010720 (BP)	positive regulation of cell development
	0.0350539	GO:0007369 (BP)	gastrulation
	0.0350676	GO:0030374 (MF)	nuclear receptor coactivator activity
	0.0351185	GO:0000380 (BP)	alternative mRNA splicing, via spliceosome
	0.0351185	GO:0006904 (BP)	vesicle docking involved in exocytosis
	0.0351235	GO:0042063 (BP)	gliogenesis
	0.0353488	GO:0009408 (BP)	response to heat
	0.0354266	GO:0034101 (BP)	erythrocyte homeostasis
	0.0356106	GO:0001947 (BP)	heart looping
	0.0357291	GO:0009295 (CC)	nucleoid
	0.0357291	GO:0042645 (CC)	mitochondrial nucleoid
	0.0358975	GO:0003007 (BP)	heart morphogenesis
	0.0359404	GO:0034599 (BP)	cellular response to oxidative stress
	0.0359404	GO:0050770 (BP)	regulation of axonogenesis
	0.0364303	GO:0008334 (BP)	histone mRNA metabolic process
	0.0365632	GO:0021549 (BP)	cerebellum development
	0.0365632	GO:0030674 (MF)	protein-macromolecule adaptor activity
	0.0365632	GO:0071496 (BP)	cellular response to external stimulus
	0.0366166	GO:0007179 (BP)	transforming growth factor beta receptor signaling pathway
	0.0366166	GO:0008283 (BP)	cell population proliferation
	0.0370223	GO:0051588 (BP)	regulation of neurotransmitter transport
	0.0376144	GO:0043687 (BP)	post-translational protein modification
	0.0379321	GO:0000281 (BP)	mitotic cytokinesis
	0.0379321	GO:0032481 (BP)	positive regulation of type I interferon production
	0.0379321	GO:0044843 (BP)	cell cycle G1/S phase transition
	0.0379321	GO:0046777 (BP)	protein autophosphorylation
	0.0379964	GO:0008089 (BP)	anterograde axonal transport
	0.0379964	GO:0030276 (MF)	clathrin binding
	0.0380234	GO:0032786 (BP)	positive regulation of DNA-templated transcription, elongation
	0.0381672	GO:0006270 (BP)	DNA replication initiation
	0.0385341	GO:0043470 (BP)	regulation of carbohydrate catabolic process
	0.0386959	GO:0030218 (BP)	erythrocyte differentiation
	0.0390501	GO:0022900 (BP)	electron transport chain
	0.0392117	GO:1904358 (BP)	positive regulation of telomere maintenance via telomere lengthening
	0.039333	GO:0003777 (MF)	microtubule motor activity
	0.0393639	GO:0022037 (BP)	metencephalon development
	0.0393639	GO:0048513 (BP)	animal organ development
	0.0394205	GO:0010972 (BP)	negative regulation of G2/M transition of mitotic cell cycle
	0.0394835	GO:0030512 (BP)	negative regulation of transforming growth factor beta receptor signaling pathway
	0.0397239	GO:0007178 (BP)	transmembrane receptor protein serine/threonine kinase signaling pathway
	0.0398225	GO:0000910 (BP)	cytokinesis
	0.0398501	GO:0001704 (BP)	formation of primary germ layer
	0.0401934	GO:0016075 (BP)	rRNA catabolic process
	0.0404193	GO:1903313 (BP)	positive regulation of mRNA metabolic process
	0.0408229	GO:0042592 (BP)	homeostatic process
	0.0411953	GO:0019209 (MF)	kinase activator activity
	0.0412763	GO:0008649 (MF)	rRNA methyltransferase activity
	0.0412763	GO:0017015 (BP)	regulation of transforming growth factor beta receptor signaling pathway
	0.0412763	GO:0140102 (MF)	catalytic activity, acting on a rRNA
	0.0413358	GO:0006469 (BP)	negative regulation of protein kinase activity
	0.041417	GO:0032330 (BP)	regulation of chondrocyte differentiation
	0.0415415	GO:0005881 (CC)	cytoplasmic microtubule
	0.0417402	GO:0097546 (CC)	ciliary base
	0.0422435	GO:0031668 (BP)	cellular response to extracellular stimulus
	0.0423385	GO:0003351 (BP)	epithelial cilium movement involved in extracellular fluid movement
	0.0423385	GO:0042158 (BP)	lipoprotein biosynthetic process
	0.0424285	GO:1901800 (BP)	positive regulation of proteasomal protein catabolic process
	0.0426198	GO:0003281 (BP)	ventricular septum development
	0.0426383	GO:0002181 (BP)	cytoplasmic translation
	0.0426941	GO:0032869 (BP)	cellular response to insulin stimulus
	0.0428523	GO:0019692 (BP)	deoxyribose phosphate metabolic process
	0.0429582	GO:0006928 (BP)	movement of cell or subcellular component
	0.0430714	GO:0009967 (BP)	positive regulation of signal transduction
	0.0431783	GO:0046939 (BP)	nucleotide phosphorylation
	0.0432669	GO:0036498 (BP)	IRE1-mediated unfolded protein response
	0.0435494	GO:0031985 (CC)	Golgi cisterna
	0.0440788	GO:0006997 (BP)	nucleus organization
	0.0441479	GO:0010324 (BP)	membrane invagination
	0.0441479	GO:0014032 (BP)	neural crest cell development
	0.0442369	GO:0072521 (BP)	purine-containing compound metabolic process
	0.0443684	GO:0060491 (BP)	regulation of cell projection assembly
	0.044724	GO:0035196 (BP)	production of miRNAs involved in gene silencing by miRNA
	0.0447535	GO:0006984 (BP)	ER-nucleus signaling pathway
	0.0452936	GO:0030902 (BP)	hindbrain development
	0.04552	GO:0030323 (BP)	respiratory tube development
	0.0459009	GO:0002474 (BP)	antigen processing and presentation of peptide antigen via MHC class I
	0.0463033	GO:0045862 (BP)	positive regulation of proteolysis
	0.0463216	GO:0006893 (BP)	Golgi to plasma membrane transport
	0.0463626	GO:0097346 (CC)	INO80-type complex
	0.0467967	GO:0033617 (BP)	mitochondrial cytochrome c oxidase assembly
	0.0468033	GO:0009266 (BP)	response to temperature stimulus
	0.0468396	GO:0006851 (BP)	mitochondrial calcium ion transmembrane transport
	0.0473091	GO:0045005 (BP)	DNA-dependent DNA replication maintenance of fidelity
	0.0473091	GO:0120014 (MF)	phospholipid transfer activity
	0.0475483	GO:0000266 (BP)	mitochondrial fission
	0.0475791	GO:0071559 (BP)	response to transforming growth factor beta
	0.0475803	GO:0006165 (BP)	nucleoside diphosphate phosphorylation
	0.0480811	GO:0051568 (BP)	histone H3-K4 methylation
	0.0482644	GO:0048880 (BP)	sensory system development
	0.0485327	GO:0009725 (BP)	response to hormone
	0.0485327	GO:0010562 (BP)	positive regulation of phosphorus metabolic process
	0.0485327	GO:0017069 (MF)	snRNA binding
	0.0485327	GO:0035097 (CC)	histone methyltransferase complex
	0.0485327	GO:0045937 (BP)	positive regulation of phosphate metabolic process
	0.0494101	GO:0035268 (BP)	protein mannosylation
	0.0495742	GO:0008094 (MF)	DNA-dependent ATPase activity
	0.0496511	GO:0035258 (MF)	steroid hormone receptor binding
	0.0496511	GO:1904353 (BP)	regulation of telomere capping
	0.049872	GO:0045732 (BP)	positive regulation of protein catabolic process
	0.049872	GO:0072595 (BP)	maintenance of protein localization in organelle
Pink (12,955)	4.94511e-23	GO:0005654 (CC)	nucleoplasm
	3.96203e-19	GO:0003676 (MF)	nucleic acid binding
	5.67232e-19	GO:0034641 (BP)	cellular nitrogen compound metabolic process
	1.52216e-18	GO:0006139 (BP)	nucleobase-containing compound metabolic process
	1.52216e-18	GO:0044271 (BP)	cellular nitrogen compound biosynthetic process
	2.3027e-18	GO:0070013 (CC)	intracellular organelle lumen
	2.71462e-18	GO:0031981 (CC)	nuclear lumen
	2.71462e-18	GO:0034645 (BP)	cellular macromolecule biosynthetic process
	5.37309e-18	GO:0009059 (BP)	macromolecule biosynthetic process
	5.37309e-18	GO:0031974 (CC)	membrane-enclosed lumen
	5.37309e-18	GO:0043233 (CC)	organelle lumen
	5.65353e-18	GO:0090304 (BP)	nucleic acid metabolic process
	2.2033e-16	GO:0034654 (BP)	nucleobase-containing compound biosynthetic process
	2.21404e-16	GO:0046483 (BP)	heterocycle metabolic process
	5.70196e-16	GO:0006725 (BP)	cellular aromatic compound metabolic process
	5.70196e-16	GO:0043231 (CC)	intracellular membrane-bounded organelle
	1.29022e-15	GO:0018130 (BP)	heterocycle biosynthetic process
	2.44466e-15	GO:0044249 (BP)	cellular biosynthetic process
	3.36045e-15	GO:0016070 (BP)	RNA metabolic process
	3.64633e-15	GO:0019438 (BP)	aromatic compound biosynthetic process
	3.64633e-15	GO:1901576 (BP)	organic substance biosynthetic process
	3.78678e-15	GO:0009058 (BP)	biosynthetic process
	6.39214e-15	GO:0005634 (CC)	nucleus
	7.01719e-15	GO:1901362 (BP)	organic cyclic compound biosynthetic process
	7.57635e-15	GO:1901360 (BP)	organic cyclic compound metabolic process
	1.81534e-14	GO:0003677 (MF)	DNA binding
	3.15652e-13	GO:1901363 (MF)	heterocyclic compound binding
	5.60727e-13	GO:0005694 (CC)	chromosome
	1.03039e-12	GO:0032774 (BP)	RNA biosynthetic process
	1.27688e-12	GO:0097659 (BP)	nucleic acid-templated transcription
	1.38456e-12	GO:0006351 (BP)	transcription, DNA-templated
	1.38456e-12	GO:0019219 (BP)	regulation of nucleobase-containing compound metabolic process
	1.59003e-12	GO:0097159 (MF)	organic cyclic compound binding
	1.54151e-11	GO:0010556 (BP)	regulation of macromolecule biosynthetic process
	2.37109e-11	GO:0051252 (BP)	regulation of RNA metabolic process
	2.92351e-11	GO:0044260 (BP)	cellular macromolecule metabolic process
	3.0958e-11	GO:2000112 (BP)	regulation of cellular macromolecule biosynthetic process
	6.60649e-11	GO:0006366 (BP)	transcription by RNA polymerase II
	6.60649e-11	GO:0043565 (MF)	sequence-specific DNA binding
	1.11282e-10	GO:0003690 (MF)	double-stranded DNA binding
	1.23261e-10	GO:0043229 (CC)	intracellular organelle
	1.79093e-10	GO:2001141 (BP)	regulation of RNA biosynthetic process
	2.00124e-10	GO:1903506 (BP)	regulation of nucleic acid-templated transcription
	2.29957e-10	GO:0006355 (BP)	regulation of transcription, DNA-templated
	6.73142e-10	GO:0031326 (BP)	regulation of cellular biosynthetic process
	6.73142e-10	GO:0140110 (MF)	transcription regulator activity
	8.12819e-10	GO:1990837 (MF)	sequence-specific double-stranded DNA binding
	1.26019e-09	GO:0009889 (BP)	regulation of biosynthetic process
	1.32362e-09	GO:0032991 (CC)	protein-containing complex
	1.63969e-09	GO:0000976 (MF)	transcription regulatory region sequence-specific DNA binding
	1.94182e-09	GO:0001067 (MF)	regulatory region nucleic acid binding
	2.01605e-09	GO:0010557 (BP)	positive regulation of macromolecule biosynthetic process
	2.389e-09	GO:0010467 (BP)	gene expression
	2.65873e-09	GO:0016071 (BP)	mRNA metabolic process
	2.77661e-09	GO:0006357 (BP)	regulation of transcription by RNA polymerase II
	3.26255e-09	GO:0044237 (BP)	cellular metabolic process
	3.80598e-09	GO:0140513 (CC)	nuclear protein-containing complex
	1.75617e-08	GO:1902680 (BP)	positive regulation of RNA biosynthetic process
	2.12288e-08	GO:0045893 (BP)	positive regulation of transcription, DNA-templated
	2.12288e-08	GO:1903508 (BP)	positive regulation of nucleic acid-templated transcription
	2.13586e-08	GO:0003700 (MF)	DNA-binding transcription factor activity
	4.99169e-08	GO:0000977 (MF)	RNA polymerase II transcription regulatory region sequence-specific DNA binding
	6.21021e-08	GO:0051254 (BP)	positive regulation of RNA metabolic process
	7.06564e-08	GO:0003723 (MF)	RNA binding
	8.74104e-08	GO:0000981 (MF)	DNA-binding transcription factor activity, RNA polymerase II-specific
	9.4336e-08	GO:1902494 (CC)	catalytic complex
	9.48793e-08	GO:0000785 (CC)	chromatin
	1.04485e-07	GO:0031323 (BP)	regulation of cellular metabolic process
	1.62213e-07	GO:0031328 (BP)	positive regulation of cellular biosynthetic process
	1.97662e-07	GO:0045935 (BP)	positive regulation of nucleobase-containing compound metabolic process
	2.11883e-07	GO:0006807 (BP)	nitrogen compound metabolic process
	2.12541e-07	GO:0051171 (BP)	regulation of nitrogen compound metabolic process
	2.12541e-07	GO:0080090 (BP)	regulation of primary metabolic process
	2.96801e-07	GO:0009891 (BP)	positive regulation of biosynthetic process
	6.45535e-07	GO:0043227 (CC)	membrane-bounded organelle
	2.34085e-06	GO:0000987 (MF)	cis-regulatory region sequence-specific DNA binding
	3.68653e-06	GO:0016604 (CC)	nuclear body
	4.00027e-06	GO:1990904 (CC)	ribonucleoprotein complex
	6.422e-06	GO:0000278 (BP)	mitotic cell cycle
	6.73909e-06	GO:0044238 (BP)	primary metabolic process
	6.79818e-06	GO:0000978 (MF)	RNA polymerase II cis-regulatory region sequence-specific DNA binding
	1.05522e-05	GO:0006996 (BP)	organelle organization
	1.6123e-05	GO:0045944 (BP)	positive regulation of transcription by RNA polymerase II
	2.869e-05	GO:0007049 (BP)	cell cycle
	6.52514e-05	GO:0098687 (CC)	chromosomal region
	7.09544e-05	GO:0045934 (BP)	negative regulation of nucleobase-containing compound metabolic process
	8.61109e-05	GO:0034655 (BP)	nucleobase-containing compound catabolic process
	0.000109551	GO:0032200 (BP)	telomere organization
	0.000199376	GO:0051173 (BP)	positive regulation of nitrogen compound metabolic process
	0.000221331	GO:0045664 (BP)	regulation of neuron differentiation
	0.000287788	GO:0051253 (BP)	negative regulation of RNA metabolic process
	0.000324843	GO:0016032 (BP)	viral process
	0.000343937	GO:0010468 (BP)	regulation of gene expression
	0.000364587	GO:0006397 (BP)	mRNA processing
	0.000385629	GO:1903047 (BP)	mitotic cell cycle process
	0.000458841	GO:2000113 (BP)	negative regulation of cellular macromolecule biosynthetic process
	0.000495958	GO:0046700 (BP)	heterocycle catabolic process
	0.000572088	GO:0043228 (CC)	non-membrane-bounded organelle
	0.00059132	GO:0010558 (BP)	negative regulation of macromolecule biosynthetic process
	0.000683482	GO:0019439 (BP)	aromatic compound catabolic process
	0.000685896	GO:0022402 (BP)	cell cycle process
	0.000701065	GO:0033365 (BP)	protein localization to organelle
	0.000705099	GO:0071824 (BP)	protein-DNA complex subunit organization
	0.000776954	GO:0043232 (CC)	intracellular non-membrane-bounded organelle
	0.000790968	GO:0005739 (CC)	mitochondrion
	0.000831314	GO:0051726 (BP)	regulation of cell cycle
	0.000896691	GO:0051276 (BP)	chromosome organization
	0.000940544	GO:0006352 (BP)	DNA-templated transcription, initiation
	0.000940544	GO:0065004 (BP)	protein-DNA complex assembly
	0.00102608	GO:0006402 (BP)	mRNA catabolic process
	0.00102608	GO:0044772 (BP)	mitotic cell cycle phase transition
	0.00104707	GO:0031325 (BP)	positive regulation of cellular metabolic process
	0.00104707	GO:0048863 (BP)	stem cell differentiation
	0.0010962	GO:0016607 (CC)	nuclear speck
	0.00112152	GO:0045786 (BP)	negative regulation of cell cycle
	0.00113624	GO:0034613 (BP)	cellular protein localization
	0.00115248	GO:0140053 (BP)	mitochondrial gene expression
	0.00121661	GO:0000781 (CC)	chromosome, telomeric region
	0.00124453	GO:0006401 (BP)	RNA catabolic process
	0.00128425	GO:0140535 (CC)	intracellular protein-containing complex
	0.00136957	GO:1903507 (BP)	negative regulation of nucleic acid-templated transcription
	0.0013754	GO:0070727 (BP)	cellular macromolecule localization
	0.00141939	GO:0045892 (BP)	negative regulation of transcription, DNA-templated
	0.0015392	GO:0035107 (BP)	appendage morphogenesis
	0.0015392	GO:0035108 (BP)	limb morphogenesis
	0.0015392	GO:0044270 (BP)	cellular nitrogen compound catabolic process
	0.0015392	GO:0044770 (BP)	cell cycle phase transition
	0.0015392	GO:1902679 (BP)	negative regulation of RNA biosynthetic process
	0.00169234	GO:1901361 (BP)	organic cyclic compound catabolic process
	0.00174518	GO:0000375 (BP)	RNA splicing, via transesterification reactions
	0.00195722	GO:0008380 (BP)	RNA splicing
	0.00205878	GO:0000723 (BP)	telomere maintenance
	0.00216035	GO:0032543 (BP)	mitochondrial translation
	0.0022757	GO:0043009 (BP)	chordate embryonic development
	0.00232196	GO:1990234 (CC)	transferase complex
	0.00246087	GO:0006974 (BP)	cellular response to DNA damage stimulus
	0.00263356	GO:0030326 (BP)	embryonic limb morphogenesis
	0.00263356	GO:0035113 (BP)	embryonic appendage morphogenesis
	0.00301744	GO:0046907 (BP)	intracellular transport
	0.00324002	GO:0044403 (BP)	biological process involved in symbiotic interaction
	0.00324002	GO:0140098 (MF)	catalytic activity, acting on RNA
	0.00358416	GO:0044389 (MF)	ubiquitin-like protein ligase binding
	0.0037711	GO:0007346 (BP)	regulation of mitotic cell cycle
	0.00387231	GO:0000377 (BP)	RNA splicing, via transesterification reactions with bulged adenosine as nucleophile
	0.00387231	GO:0000398 (BP)	mRNA splicing, via spliceosome
	0.00387231	GO:0006259 (BP)	DNA metabolic process
	0.00387231	GO:0031327 (BP)	negative regulation of cellular biosynthetic process
	0.00387848	GO:0001708 (BP)	cell fate specification
	0.0040308	GO:0003279 (BP)	cardiac septum development
	0.00417493	GO:0044265 (BP)	cellular macromolecule catabolic process
	0.00444491	GO:0046982 (MF)	protein heterodimerization activity
	0.00446495	GO:0043226 (CC)	organelle
	0.0045091	GO:0048663 (BP)	neuron fate commitment
	0.0046088	GO:0043170 (BP)	macromolecule metabolic process
	0.00477644	GO:0009790 (BP)	embryo development
	0.00480962	GO:0019222 (BP)	regulation of metabolic process
	0.00480962	GO:0019899 (MF)	enzyme binding
	0.00499225	GO:0005743 (CC)	mitochondrial inner membrane
	0.00499225	GO:2000736 (BP)	regulation of stem cell differentiation
	0.00500766	GO:0098798 (CC)	mitochondrial protein-containing complex
	0.00504902	GO:0048699 (BP)	generation of neurons
	0.0051182	GO:0010604 (BP)	positive regulation of macromolecule metabolic process
	0.0051182	GO:0045814 (BP)	negative regulation of gene expression, epigenetic
	0.00512464	GO:1901532 (BP)	regulation of hematopoietic progenitor cell differentiation
	0.00549246	GO:1902036 (BP)	regulation of hematopoietic stem cell differentiation
	0.00583952	GO:0001216 (MF)	DNA-binding transcription activator activity
	0.00584063	GO:0001228 (MF)	DNA-binding transcription activator activity, RNA polymerase II-specific
	0.00599746	GO:0005622 (CC)	intracellular anatomical structure
	0.00602394	GO:0022008 (BP)	neurogenesis
	0.00627592	GO:0043604 (BP)	amide biosynthetic process
	0.00684564	GO:0009792 (BP)	embryo development ending in birth or egg hatching
	0.00688265	GO:0031625 (MF)	ubiquitin protein ligase binding
	0.00703571	GO:0030900 (BP)	forebrain development
	0.00720818	GO:0060255 (BP)	regulation of macromolecule metabolic process
	0.00771696	GO:0031967 (CC)	organelle envelope
	0.00771696	GO:0031975 (CC)	envelope
	0.00771696	GO:0060322 (BP)	head development
	0.00771696	GO:1901987 (BP)	regulation of cell cycle phase transition
	0.00775264	GO:0010948 (BP)	negative regulation of cell cycle process
	0.00809677	GO:0000122 (BP)	negative regulation of transcription by RNA polymerase II
	0.00835508	GO:0003281 (BP)	ventricular septum development
	0.00862184	GO:0010833 (BP)	telomere maintenance via telomere lengthening
	0.00862184	GO:1901990 (BP)	regulation of mitotic cell cycle phase transition
	0.00886847	GO:0009890 (BP)	negative regulation of biosynthetic process
	0.00890369	GO:0005829 (CC)	cytosol
	0.00890369	GO:0045930 (BP)	negative regulation of mitotic cell cycle
	0.00918246	GO:0001217 (MF)	DNA-binding transcription repressor activity
	0.00941595	GO:0001227 (MF)	DNA-binding transcription repressor activity, RNA polymerase II-specific
	0.00949664	GO:0006518 (BP)	peptide metabolic process
	0.00949664	GO:1903311 (BP)	regulation of mRNA metabolic process
	0.00971605	GO:0060218 (BP)	hematopoietic stem cell differentiation
	0.00997911	GO:0043043 (BP)	peptide biosynthetic process
	0.0105121	GO:0021872 (BP)	forebrain generation of neurons
	0.0105203	GO:0019866 (CC)	organelle inner membrane
	0.0105203	GO:0033554 (BP)	cellular response to stress
	0.0105203	GO:0060411 (BP)	cardiac septum morphogenesis
	0.0105585	GO:0048568 (BP)	embryonic organ development
	0.010641	GO:0006278 (BP)	RNA-dependent DNA biosynthetic process
	0.011236	GO:0040029 (BP)	regulation of gene expression, epigenetic
	0.0113852	GO:0051172 (BP)	negative regulation of nitrogen compound metabolic process
	0.0118353	GO:0038095 (BP)	Fc-epsilon receptor signaling pathway
	0.01233	GO:0006412 (BP)	translation
	0.0140238	GO:0048145 (BP)	regulation of fibroblast proliferation
	0.0140875	GO:0005740 (CC)	mitochondrial envelope
	0.0144856	GO:0005667 (CC)	transcription regulator complex
	0.014551	GO:0045665 (BP)	negative regulation of neuron differentiation
	0.0148995	GO:0010564 (BP)	regulation of cell cycle process
	0.0161326	GO:1901796 (BP)	regulation of signal transduction by p53 class mediator
	0.0173008	GO:0043603 (BP)	cellular amide metabolic process
	0.0173292	GO:0007389 (BP)	pattern specification process
	0.018376	GO:0032446 (BP)	protein modification by small protein conjugation
	0.0194897	GO:0048736 (BP)	appendage development
	0.0194897	GO:0060173 (BP)	limb development
	0.0197609	GO:0030182 (BP)	neuron differentiation
	0.0198606	GO:0003151 (BP)	outflow tract morphogenesis
	0.0209398	GO:0036294 (BP)	cellular response to decreased oxygen levels
	0.0211626	GO:0003205 (BP)	cardiac chamber development
	0.0211626	GO:0006367 (BP)	transcription initiation from RNA polymerase II promoter
	0.0211626	GO:0006399 (BP)	tRNA metabolic process
	0.0211626	GO:0042590 (BP)	antigen processing and presentation of exogenous peptide antigen via MHC class I
	0.0213138	GO:0007420 (BP)	brain development
	0.0213205	GO:0000956 (BP)	nuclear-transcribed mRNA catabolic process
	0.0217453	GO:0045596 (BP)	negative regulation of cell differentiation
	0.0217453	GO:0048144 (BP)	fibroblast proliferation
	0.0220121	GO:0007004 (BP)	telomere maintenance via telomerase
	0.0223946	GO:0006396 (BP)	RNA processing
	0.0223946	GO:0009893 (BP)	positive regulation of metabolic process
	0.0223946	GO:0034622 (BP)	cellular protein-containing complex assembly
	0.0226022	GO:0071840 (BP)	cellular component organization or biogenesis
	0.0228139	GO:0030968 (BP)	endoplasmic reticulum unfolded protein response
	0.0228139	GO:0061418 (BP)	regulation of transcription from RNA polymerase II promoter in response to hypoxia
	0.0231029	GO:0048146 (BP)	positive regulation of fibroblast proliferation
	0.0238133	GO:0003713 (MF)	transcription coactivator activity
	0.0243306	GO:0045165 (BP)	cell fate commitment
	0.0254286	GO:0006353 (BP)	DNA-templated transcription, termination
	0.0255069	GO:0031966 (CC)	mitochondrial membrane
	0.0255179	GO:0044815 (CC)	DNA packaging complex
	0.0269652	GO:0006886 (BP)	intracellular protein transport
	0.0269707	GO:0051236 (BP)	establishment of RNA localization
	0.0270193	GO:0000776 (CC)	kinetochore
	0.0270193	GO:0071826 (BP)	ribonucleoprotein complex subunit organization
	0.0273301	GO:0021879 (BP)	forebrain neuron differentiation
	0.0273521	GO:0034976 (BP)	response to endoplasmic reticulum stress
	0.0283863	GO:0003735 (MF)	structural constituent of ribosome
	0.0284183	GO:0006611 (BP)	protein export from nucleus
	0.0292385	GO:0045296 (MF)	cadherin binding
	0.0293071	GO:0097549 (BP)	chromatin organization involved in negative regulation of transcription
	0.0293071	GO:1901991 (BP)	negative regulation of mitotic cell cycle phase transition
	0.0296174	GO:0031324 (BP)	negative regulation of cellular metabolic process
	0.0301261	GO:0002479 (BP)	antigen processing and presentation of exogenous peptide antigen via MHC class I, TAP-dependent
	0.0301261	GO:0045595 (BP)	regulation of cell differentiation
	0.0324436	GO:0006403 (BP)	RNA localization
	0.032794	GO:0071456 (BP)	cellular response to hypoxia
	0.0342105	GO:0033044 (BP)	regulation of chromosome organization
	0.0362715	GO:0008134 (MF)	transcription factor binding
	0.0367415	GO:0000075 (BP)	cell cycle checkpoint
	0.0367415	GO:0017069 (MF)	snRNA binding
	0.0370569	GO:0007005 (BP)	mitochondrion organization
	0.0378084	GO:0061383 (BP)	trabecula morphogenesis
	0.0378897	GO:0046983 (MF)	protein dimerization activity
	0.040626	GO:0070647 (BP)	protein modification by small protein conjugation or removal
	0.0410272	GO:0071166 (BP)	ribonucleoprotein complex localization
	0.0412319	GO:0006260 (BP)	DNA replication
	0.0428046	GO:0034508 (BP)	centromere complex assembly
	0.0433252	GO:0003206 (BP)	cardiac chamber morphogenesis
	0.0433252	GO:0071897 (BP)	DNA biosynthetic process
	0.0433953	GO:0071453 (BP)	cellular response to oxygen levels
	0.0440799	GO:0001701 (BP)	in utero embryonic development
	0.0455404	GO:0016043 (BP)	cellular component organization
	0.0456814	GO:0051168 (BP)	nuclear export
	0.0456814	GO:1901988 (BP)	negative regulation of cell cycle phase transition
	0.0468453	GO:0044839 (BP)	cell cycle G2/M phase transition
	0.0478022	GO:0031146 (BP)	SCF-dependent proteasomal ubiquitin-dependent protein catabolic process
	0.048841	GO:0003222 (BP)	ventricular trabecula myocardium morphogenesis
	0.049916	GO:0008104 (BP)	protein localization
	0.049916	GO:0050657 (BP)	nucleic acid transport
	0.049916	GO:0050658 (BP)	RNA transport
SkyBlue4 (63)	-	-	-
Salmon (2,531)	3.74808e-22	GO:0001775 (BP)	cell activation
	3.74808e-22	GO:0046649 (BP)	lymphocyte activation
	5.88775e-22	GO:0042110 (BP)	T cell activation
	7.57371e-22	GO:0045321 (BP)	leukocyte activation
	8.86013e-21	GO:0002376 (BP)	immune system process
	8.05966e-19	GO:0006955 (BP)	immune response
	2.32933e-15	GO:0002250 (BP)	adaptive immune response
	2.63365e-13	GO:0030217 (BP)	T cell differentiation
	3.6394e-13	GO:0002252 (BP)	immune effector process
	1.49185e-12	GO:0002682 (BP)	regulation of immune system process
	1.57254e-12	GO:0030098 (BP)	lymphocyte differentiation
	7.01498e-12	GO:0051249 (BP)	regulation of lymphocyte activation
	1.40141e-11	GO:0002694 (BP)	regulation of leukocyte activation
	1.76076e-11	GO:0050865 (BP)	regulation of cell activation
	2.63187e-11	GO:0002684 (BP)	positive regulation of immune system process
	2.63187e-11	GO:0050863 (BP)	regulation of T cell activation
	1.097e-10	GO:0002520 (BP)	immune system development
	2.50103e-10	GO:1903131 (BP)	mononuclear cell differentiation
	4.62679e-10	GO:0007166 (BP)	cell surface receptor signaling pathway
	4.87873e-10	GO:0050776 (BP)	regulation of immune response
	4.96735e-10	GO:0048534 (BP)	hematopoietic or lymphoid organ development
	7.16664e-10	GO:0002696 (BP)	positive regulation of leukocyte activation
	7.16664e-10	GO:0050867 (BP)	positive regulation of cell activation
	1.05575e-09	GO:1903037 (BP)	regulation of leukocyte cell-cell adhesion
	1.28167e-09	GO:0030097 (BP)	hemopoiesis
	1.98407e-09	GO:0050851 (BP)	antigen receptor-mediated signaling pathway
	3.15654e-09	GO:0007159 (BP)	leukocyte cell-cell adhesion
	4.1946e-09	GO:0051251 (BP)	positive regulation of lymphocyte activation
	5.69471e-09	GO:0048583 (BP)	regulation of response to stimulus
	5.97773e-09	GO:0019221 (BP)	cytokine-mediated signaling pathway
	5.97773e-09	GO:0046631 (BP)	alpha-beta T cell activation
	8.99491e-09	GO:0002443 (BP)	leukocyte mediated immunity
	1.74488e-08	GO:0002429 (BP)	immune response-activating cell surface receptor signaling pathway
	1.74488e-08	GO:0002757 (BP)	immune response-activating signal transduction
	1.97409e-08	GO:0048584 (BP)	positive regulation of response to stimulus
	2.00774e-08	GO:0048518 (BP)	positive regulation of biological process
	2.05685e-08	GO:0002768 (BP)	immune response-regulating cell surface receptor signaling pathway
	2.37898e-08	GO:0002764 (BP)	immune response-regulating signaling pathway
	2.42626e-08	GO:0050778 (BP)	positive regulation of immune response
	3.2316e-08	GO:0002460 (BP)	adaptive immune response based on somatic recombination of immune receptors built from immunoglobulin superfamily domains
	3.78285e-08	GO:0002521 (BP)	leukocyte differentiation
	4.30934e-08	GO:0050870 (BP)	positive regulation of T cell activation
	4.74095e-08	GO:0022407 (BP)	regulation of cell-cell adhesion
	5.78451e-08	GO:0002366 (BP)	leukocyte activation involved in immune response
	6.40573e-08	GO:0034097 (BP)	response to cytokine
	7.5747e-08	GO:0071345 (BP)	cellular response to cytokine stimulus
	8.01955e-08	GO:0002263 (BP)	cell activation involved in immune response
	8.17724e-08	GO:0050852 (BP)	T cell receptor signaling pathway
	1.11786e-07	GO:1903039 (BP)	positive regulation of leukocyte cell-cell adhesion
	1.13908e-07	GO:0006952 (BP)	defense response
	4.76312e-07	GO:0007165 (BP)	signal transduction
	5.56404e-07	GO:0048585 (BP)	negative regulation of response to stimulus
	7.24276e-07	GO:0002253 (BP)	activation of immune response
	9.31427e-07	GO:0006950 (BP)	response to stress
	1.22797e-06	GO:0002449 (BP)	lymphocyte mediated immunity
	1.27404e-06	GO:0022409 (BP)	positive regulation of cell-cell adhesion
	1.76411e-06	GO:0045058 (BP)	T cell selection
	1.78101e-06	GO:0043368 (BP)	positive T cell selection
	2.44265e-06	GO:0048522 (BP)	positive regulation of cellular process
	2.6058e-06	GO:0030155 (BP)	regulation of cell adhesion
	2.6058e-06	GO:0044419 (BP)	biological process involved in interspecies interaction between organisms
	2.6058e-06	GO:0045619 (BP)	regulation of lymphocyte differentiation
	2.85047e-06	GO:0009897 (CC)	external side of plasma membrane
	3.22891e-06	GO:0051716 (BP)	cellular response to stimulus
	3.42299e-06	GO:0070661 (BP)	leukocyte proliferation
	3.67589e-06	GO:0023052 (BP)	signaling
	4.34107e-06	GO:0009968 (BP)	negative regulation of signal transduction
	4.67657e-06	GO:0010941 (BP)	regulation of cell death
	4.67657e-06	GO:0045580 (BP)	regulation of T cell differentiation
	4.67657e-06	GO:0046632 (BP)	alpha-beta T cell differentiation
	6.70338e-06	GO:0043067 (BP)	regulation of programmed cell death
	7.9857e-06	GO:0009966 (BP)	regulation of signal transduction
	1.07421e-05	GO:0007154 (BP)	cell communication
	1.0804e-05	GO:0070663 (BP)	regulation of leukocyte proliferation
	1.32373e-05	GO:0042981 (BP)	regulation of apoptotic process
	1.44982e-05	GO:0008219 (BP)	cell death
	1.54068e-05	GO:0033077 (BP)	T cell differentiation in thymus
	1.58849e-05	GO:0006915 (BP)	apoptotic process
	1.58849e-05	GO:0012501 (BP)	programmed cell death
	1.88939e-05	GO:0010648 (BP)	negative regulation of cell communication
	2.08568e-05	GO:0023057 (BP)	negative regulation of signaling
	2.33485e-05	GO:0046651 (BP)	lymphocyte proliferation
	2.71087e-05	GO:0035556 (BP)	intracellular signal transduction
	3.21904e-05	GO:0002274 (BP)	myeloid leukocyte activation
	3.27108e-05	GO:0005886 (CC)	plasma membrane
	3.27108e-05	GO:0032943 (BP)	mononuclear cell proliferation
	3.27108e-05	GO:0050896 (BP)	response to stimulus
	3.41614e-05	GO:0002286 (BP)	T cell activation involved in immune response
	3.43374e-05	GO:0098552 (CC)	side of membrane
	4.86827e-05	GO:0098542 (BP)	defense response to other organism
	5.20798e-05	GO:0032649 (BP)	regulation of interferon-gamma production
	6.23951e-05	GO:0048523 (BP)	negative regulation of cellular process
	7.43927e-05	GO:0045621 (BP)	positive regulation of lymphocyte differentiation
	9.26998e-05	GO:0002456 (BP)	T cell mediated immunity
	0.000100709	GO:0046634 (BP)	regulation of alpha-beta T cell activation
	0.000103111	GO:0050670 (BP)	regulation of lymphocyte proliferation
	0.000108672	GO:0045582 (BP)	positive regulation of T cell differentiation
	0.000119737	GO:0032944 (BP)	regulation of mononuclear cell proliferation
	0.00012191	GO:0035710 (BP)	CD4-positive, alpha-beta T cell activation
	0.000135991	GO:0032609 (BP)	interferon-gamma production
	0.000147426	GO:0070665 (BP)	positive regulation of leukocyte proliferation
	0.000160393	GO:0023051 (BP)	regulation of signaling
	0.000165189	GO:0002294 (BP)	CD4-positive, alpha-beta T cell differentiation involved in immune response
	0.000189744	GO:0002706 (BP)	regulation of lymphocyte mediated immunity
	0.000228298	GO:0002287 (BP)	alpha-beta T cell activation involved in immune response
	0.000228298	GO:0002293 (BP)	alpha-beta T cell differentiation involved in immune response
	0.000243507	GO:0098609 (BP)	cell-cell adhesion
	0.000281284	GO:0006954 (BP)	inflammatory response
	0.000281284	GO:0032673 (BP)	regulation of interleukin-4 production
	0.000281284	GO:0045785 (BP)	positive regulation of cell adhesion
	0.000296298	GO:0002703 (BP)	regulation of leukocyte mediated immunity
	0.000296298	GO:0043367 (BP)	CD4-positive, alpha-beta T cell differentiation
	0.000318085	GO:0032633 (BP)	interleukin-4 production
	0.000454124	GO:0002292 (BP)	T cell differentiation involved in immune response
	0.000465672	GO:0032729 (BP)	positive regulation of interferon-gamma production
	0.00049205	GO:0002285 (BP)	lymphocyte activation involved in immune response
	0.000500914	GO:0010646 (BP)	regulation of cell communication
	0.000506206	GO:0048519 (BP)	negative regulation of biological process
	0.000517108	GO:0009607 (BP)	response to biotic stimulus
	0.000517108	GO:0010628 (BP)	positive regulation of gene expression
	0.000550102	GO:1902105 (BP)	regulation of leukocyte differentiation
	0.000553022	GO:0042093 (BP)	T-helper cell differentiation
	0.000570429	GO:1903706 (BP)	regulation of hemopoiesis
	0.000588039	GO:0071310 (BP)	cellular response to organic substance
	0.000595166	GO:0051707 (BP)	response to other organism
	0.000598274	GO:0044403 (BP)	biological process involved in symbiotic interaction
	0.000620624	GO:0043207 (BP)	response to external biotic stimulus
	0.00062726	GO:0070887 (BP)	cellular response to chemical stimulus
	0.000642514	GO:0007155 (BP)	cell adhesion
	0.000664036	GO:0002275 (BP)	myeloid cell activation involved in immune response
	0.000683817	GO:0042113 (BP)	B cell activation
	0.000687703	GO:0016032 (BP)	viral process
	0.000736635	GO:0001816 (BP)	cytokine production
	0.000745602	GO:0046635 (BP)	positive regulation of alpha-beta T cell activation
	0.000769859	GO:0002444 (BP)	myeloid leukocyte mediated immunity
[truncated: 486 more rows]
